# Supplementary material for: Cis-eQTLs in seven duck tissues identify novel candidate genes for growth and carcass traits
Source: BMC Genomics. 2024 Apr 30;25:429. doi: 10.1186/s12864-024-10338-7 (PMC11061949; doi:10.1186/s12864-024-10338-7)
Supplement: Supplementary file 12 — Additional file 12: Table S1. The information for 820 RNA-seq samples. [file 12864_2024_10338_MOESM12_ESM.xlsx]

## Sheet: duck_820info
ID	Tissue	Sex	Project	Breeds	Breed_category	Age	Clean_reads	Unique_maping_rate	Mapping_rate
SRR14471931	Blood	male	PRJNA728347	Wild mallard	Wild mallard	1-2 years	18588923	0.9173	0.9428
SRR14471932	Blood	male	PRJNA728347	Wild mallard	Wild mallard	1-2 years	19639139	0.9203	0.9451
SRR14471933	Blood	male	PRJNA728347	Wild mallard	Wild mallard	1-2 years	16658246	0.9148	0.9466
SRR14471934	Blood	male	PRJNA728347	Wild mallard	Wild mallard	1-2 years	19428230	0.9158	0.9485
SRR14471935	Blood	male	PRJNA728347	Wild mallard	Wild mallard	1-2 years	21332740	0.9125	0.9453
SRR14471936	Blood	female	PRJNA728347	Wild mallard	Wild mallard	1-2 years	38972554	0.9118	0.9381
SRR14471937	Blood	female	PRJNA728347	Wild mallard	Wild mallard	1-2 years	20843324	0.9217	0.9468
SRR14471938	Blood	female	PRJNA728347	Wild mallard	Wild mallard	1-2 years	25862815	0.919	0.9435
SRR14471939	Blood	female	PRJNA728347	Wild mallard	Wild mallard	1-2 years	24399652	0.9254	0.9497
SRR14471940	Blood	female	PRJNA728347	Wild mallard	Wild mallard	1-2 years	28495056	0.9136	0.9415
SRR14471941	Blood	male	PRJNA728347	Wild mallard	Wild mallard	1-2 years	27898119	0.9309	0.9596
SRR14471942	Blood	female	PRJNA728347	Wild mallard	Wild mallard	1-2 years	20213508	0.9183	0.9441
SRR14471943	Blood	female	PRJNA728347	Wild mallard	Wild mallard	1-2 years	20803922	0.9225	0.9494
SRR14471944	Blood	female	PRJNA728347	Wild mallard	Wild mallard	1-2 years	20614962	0.9239	0.95
SRR14471945	Blood	female	PRJNA728347	Wild mallard	Wild mallard	1-2 years	22151690	0.92	0.9474
SRR14471946	Blood	female	PRJNA728347	Wild mallard	Wild mallard	1-2 years	21075295	0.9238	0.9483
SRR14471947	Blood	male	PRJNA728347	Wild mallard	Wild mallard	1-2 years	19247381	0.9112	0.9381
SRR14471948	Blood	male	PRJNA728347	Wild mallard	Wild mallard	1-2 years	15460283	0.9127	0.9402
SRR14471949	Blood	male	PRJNA728347	Wild mallard	Wild mallard	1-2 years	14363473	0.9138	0.9449
SRR14471950	Blood	male	PRJNA728347	Wild mallard	Wild mallard	1-2 years	14744143	0.9085	0.9408
SRR14471951	Blood	male	PRJNA728347	Wild mallard	Wild mallard	1-2 years	16514773	0.9207	0.9453
SRR14471952	Blood	male	PRJNA728347	Wild mallard	Wild mallard	1-2 years	23366618	0.9348	0.963
SRR14471953	Blood	female	PRJNA728347	Wild mallard	Wild mallard	1-2 years	19007456	0.9189	0.9445
SRR14471954	Blood	female	PRJNA728347	Wild mallard	Wild mallard	1-2 years	18760081	0.9054	0.9346
SRR14471955	Blood	female	PRJNA728347	Wild mallard	Wild mallard	1-2 years	17894471	0.91	0.9403
SRR14471956	Blood	female	PRJNA728347	Wild mallard	Wild mallard	1-2 years	15720416	0.9113	0.9403
SRR14471957	Blood	female	PRJNA728347	Wild mallard	Wild mallard	1-2 years	18450016	0.9127	0.9393
SRR14471958	Blood	female	PRJNA728347	Wild mallard	Wild mallard	1-2 years	17646220	0.9149	0.9412
SRR14471959	Blood	female	PRJNA728347	Wild mallard	Wild mallard	1-2 years	18950571	0.9167	0.9425
SRR14471960	Blood	female	PRJNA728347	Wild mallard	Wild mallard	1-2 years	14955717	0.9188	0.9448
SRR14471961	Blood	female	PRJNA728347	Wild mallard	Wild mallard	1-2 years	15669165	0.9236	0.9479
SRR14471962	Blood	female	PRJNA728347	Wild mallard	Wild mallard	1-2 years	14964372	0.923	0.9485
SRR14471963	Blood	male	PRJNA728347	Wild mallard	Wild mallard	1-2 years	26344606	0.9279	0.9567
SRR14471964	Blood	female	PRJNA728347	Wild mallard	Wild mallard	1-2 years	22025075	0.9095	0.9407
SRR14471965	Blood	female	PRJNA728347	Wild mallard	Wild mallard	1-2 years	16604763	0.9267	0.9506
SRR14471966	Blood	female	PRJNA728347	Wild mallard	Wild mallard	1-2 years	19940149	0.9226	0.9476
SRR14471967	Blood	female	PRJNA728347	Wild mallard	Wild mallard	1-2 years	13326348	0.9201	0.9441
SRR14471968	Blood	female	PRJNA728347	Wild mallard	Wild mallard	1-2 years	16311418	0.9143	0.9397
SRR14471969	Blood	male	PRJNA728347	Wild mallard	Wild mallard	1-2 years	17327787	0.9195	0.9435
SRR14471970	Blood	male	PRJNA728347	Wild mallard	Wild mallard	1-2 years	16402059	0.9205	0.9435
SRR14471971	Blood	male	PRJNA728347	Wild mallard	Wild mallard	1-2 years	17059888	0.9246	0.9475
SRR14471972	Blood	male	PRJNA728347	Wild mallard	Wild mallard	1-2 years	18488297	0.9244	0.947
SRR14471973	Blood	male	PRJNA728347	Wild mallard	Wild mallard	1-2 years	18886757	0.9238	0.9469
SRR14471974	Blood	male	PRJNA728347	Wild mallard	Wild mallard	1-2 years	27806372	0.9297	0.9583
SRR14471975	Blood	male	PRJNA728347	Wild mallard	Wild mallard	1-2 years	22207352	0.9339	0.964
SRR14471976	Blood	male	PRJNA728347	Wild mallard	Wild mallard	1-2 years	24643800	0.9341	0.9655
SRR14471977	Blood	male	PRJNA728347	Wild mallard	Wild mallard	1-2 years	23925638	0.937	0.9673
SRR14471978	Blood	male	PRJNA728347	Wild mallard	Wild mallard	1-2 years	22719093	0.9337	0.9648
SRR14471979	Blood	male	PRJNA728347	Wild mallard	Wild mallard	1-2 years	23200801	0.9309	0.9617
SRR14471980	Blood	female	PRJNA728347	Wild mallard	Wild mallard	1-2 years	26404773	0.9351	0.9673
SRR14471981	Blood	female	PRJNA728347	Wild mallard	Wild mallard	1-2 years	28439571	0.9361	0.9684
SRR14471982	Blood	female	PRJNA728347	Wild mallard	Wild mallard	1-2 years	33252966	0.9358	0.967
SRR14471983	Blood	female	PRJNA728347	Wild mallard	Wild mallard	1-2 years	26192087	0.9355	0.963
SRR14471984	Blood	female	PRJNA728347	Wild mallard	Wild mallard	1-2 years	24426831	0.9381	0.9652
SRR14471985	Blood	male	PRJNA728347	Wild mallard	Wild mallard	1-2 years	29305656	0.9284	0.9579
SRR14471986	Blood	male	PRJNA728347	Wild mallard	Wild mallard	1-2 years	22389163	0.9358	0.9624
SRR14471987	Blood	male	PRJNA728347	Wild mallard	Wild mallard	1-2 years	27644829	0.9272	0.9548
SRR14471988	Blood	male	PRJNA728347	Wild mallard	Wild mallard	1-2 years	24768214	0.934	0.9613
SRR14471989	Blood	male	PRJNA728347	Wild mallard	Wild mallard	1-2 years	21111255	0.9314	0.9596
SRR14471990	Blood	male	PRJNA728347	Wild mallard	Wild mallard	1-2 years	21666174	0.9312	0.9588
SRR14471991	Blood	female	PRJNA728347	Wild mallard	Wild mallard	1-2 years	24424248	0.9271	0.9554
SRR14471992	Blood	female	PRJNA728347	Wild mallard	Wild mallard	1-2 years	24618481	0.9203	0.95
SRR14471993	Blood	female	PRJNA728347	Wild mallard	Wild mallard	1-2 years	22768406	0.9313	0.958
SRR14471994	Blood	female	PRJNA728347	Wild mallard	Wild mallard	1-2 years	25458538	0.9279	0.9569
SRR14471995	Blood	female	PRJNA728347	Wild mallard	Wild mallard	1-2 years	21879216	0.9264	0.9564
SRR14471996	Blood	male	PRJNA728347	Wild mallard	Wild mallard	1-2 years	30203199	0.9284	0.9571
SRR14471997	Blood	male	PRJNA728347	Wild mallard	Wild mallard	1-2 years	27578969	0.9341	0.9579
SRR14471998	Blood	male	PRJNA728347	Wild mallard	Wild mallard	1-2 years	26700786	0.9341	0.9575
SRR14471999	Blood	male	PRJNA728347	Wild mallard	Wild mallard	1-2 years	19934715	0.9369	0.9608
SRR14472000	Blood	male	PRJNA728347	Wild mallard	Wild mallard	1-2 years	21103295	0.9108	0.9603
SRR14472001	Blood	male	PRJNA728347	Wild mallard	Wild mallard	1-2 years	28885044	0.9421	0.9664
SRR14472002	Blood	female	PRJNA728347	Wild mallard	Wild mallard	1-2 years	31008882	0.9363	0.9637
SRR14472003	Blood	female	PRJNA728347	Wild mallard	Wild mallard	1-2 years	31943037	0.9397	0.9666
SRR14472004	Blood	female	PRJNA728347	Wild mallard	Wild mallard	1-2 years	31533921	0.9363	0.9644
SRR14472005	Blood	female	PRJNA728347	Wild mallard	Wild mallard	1-2 years	32564988	0.9362	0.9629
SRR14472006	Blood	female	PRJNA728347	Wild mallard	Wild mallard	1-2 years	30140580	0.9362	0.963
SRR14472007	Blood	male	PRJNA728347	Wild mallard	Wild mallard	1-2 years	22980799	0.921	0.953
SRR14472008	Blood	female	PRJNA728347	Wild mallard	Wild mallard	1-2 years	28382986	0.9378	0.964
SRR14472009	Blood	female	PRJNA728347	Wild mallard	Wild mallard	1-2 years	27933807	0.9339	0.9615
SRR14472010	Blood	female	PRJNA728347	Wild mallard	Wild mallard	1-2 years	20952770	0.9361	0.9622
SRR14472011	Blood	female	PRJNA728347	Wild mallard	Wild mallard	1-2 years	21557382	0.9381	0.9641
SRR14472012	Blood	female	PRJNA728347	Wild mallard	Wild mallard	1-2 years	22176632	0.9426	0.9686
SRR14472013	Blood	male	PRJNA728347	Wild mallard	Wild mallard	1-2 years	22758264	0.935	0.9602
SRR14472014	Blood	male	PRJNA728347	Wild mallard	Wild mallard	1-2 years	21488173	0.9385	0.9645
SRR14472015	Blood	male	PRJNA728347	Wild mallard	Wild mallard	1-2 years	22218646	0.9395	0.9635
SRR14472016	Blood	male	PRJNA728347	Wild mallard	Wild mallard	1-2 years	21360342	0.9411	0.965
SRR14472017	Blood	male	PRJNA728347	Wild mallard	Wild mallard	1-2 years	23072687	0.9406	0.9648
SRR14472018	Blood	male	PRJNA728347	Wild mallard	Wild mallard	1-2 years	30322237	0.9272	0.9573
SRR14472019	Blood	male	PRJNA728347	Wild mallard	Wild mallard	1-2 years	32361299	0.9346	0.963
SRR14472020	Blood	male	PRJNA728347	Wild mallard	Wild mallard	1-2 years	34633997	0.937	0.9647
SRR14472021	Blood	male	PRJNA728347	Wild mallard	Wild mallard	1-2 years	33403536	0.9356	0.9636
SRR14472022	Blood	male	PRJNA728347	Wild mallard	Wild mallard	1-2 years	30190936	0.9348	0.9633
SRR14472023	Blood	male	PRJNA728347	Wild mallard	Wild mallard	1-2 years	33021863	0.9347	0.9627
SRR14472024	Blood	male	PRJNA728347	Wild mallard	Wild mallard	1-2 years	29589251	0.935	0.9636
SRR14472025	Blood	male	PRJNA728347	Wild mallard	Wild mallard	1-2 years	22937233	0.9368	0.9653
SRR14472026	Blood	male	PRJNA728347	Wild mallard	Wild mallard	1-2 years	23158371	0.9346	0.9673
SRR14472027	Blood	female	PRJNA728347	Wild mallard	Wild mallard	1-2 years	23106477	0.9192	0.9453
SRR14472028	Blood	female	PRJNA728347	Wild mallard	Wild mallard	1-2 years	18669747	0.9189	0.9461
SRR14472029	Blood	female	PRJNA728347	Wild mallard	Wild mallard	1-2 years	22745889	0.9194	0.947
SRR14472030	Blood	female	PRJNA728347	Wild mallard	Wild mallard	1-2 years	22479432	0.9194	0.9454
SRR14472031	Blood	female	PRJNA728347	Wild mallard	Wild mallard	1-2 years	22056947	0.9172	0.944
SRR14472032	Blood	female	PRJNA728347	Wild mallard	Wild mallard	1-2 years	17668892	0.9237	0.95
SRR14472033	Blood	female	PRJNA728347	Wild mallard	Wild mallard	1-2 years	18802831	0.9243	0.9491
SRR14472034	Blood	female	PRJNA728347	Wild mallard	Wild mallard	1-2 years	17791239	0.9245	0.9491
SRR14472035	Blood	female	PRJNA728347	Wild mallard	Wild mallard	1-2 years	18584780	0.9229	0.9478
SRR14472036	Blood	female	PRJNA728347	Wild mallard	Wild mallard	1-2 years	19575661	0.9248	0.9485
SRR14472037	Blood	male	PRJNA728347	Wild mallard	Wild mallard	1-2 years	23618558	0.9323	0.9645
SRR14472038	Blood	female	PRJNA728347	Wild mallard	Wild mallard	1-2 years	18639025	0.9198	0.9446
SRR14472039	Blood	female	PRJNA728347	Wild mallard	Wild mallard	1-2 years	15949389	0.9156	0.9406
SRR14472040	Blood	female	PRJNA728347	Wild mallard	Wild mallard	1-2 years	21481515	0.9244	0.9488
SRR14472041	Blood	female	PRJNA728347	Wild mallard	Wild mallard	1-2 years	17175567	0.9245	0.9492
SRR14472042	Blood	female	PRJNA728347	Wild mallard	Wild mallard	1-2 years	14335521	0.9217	0.9471
SRR14472043	Blood	male	PRJNA728347	Wild mallard	Wild mallard	1-2 years	18660931	0.919	0.9437
SRR14472044	Blood	male	PRJNA728347	Wild mallard	Wild mallard	1-2 years	21858779	0.9194	0.9432
SRR14472045	Blood	male	PRJNA728347	Wild mallard	Wild mallard	1-2 years	17314187	0.9232	0.9472
SRR14472046	Blood	male	PRJNA728347	Wild mallard	Wild mallard	1-2 years	18438141	0.9177	0.9464
SRR14472047	Blood	male	PRJNA728347	Wild mallard	Wild mallard	1-2 years	15323676	0.9233	0.9469
SRR14472048	Blood	male	PRJNA728347	Wild mallard	Wild mallard	1-2 years	23040536	0.9371	0.9643
SRR14472049	Blood	male	PRJNA728347	Wild mallard	Wild mallard	1-2 years	30728665	0.9285	0.9577
SRR14472050	Blood	male	PRJNA728347	Wild mallard	Wild mallard	1-2 years	31643817	0.9258	0.9557
SRR14151708	Ovary	Female	PRJNA719952	Shaoxing Duck	Shaoxing Duck	150day	51590916	0.8958	0.9423
SRR14151709	Ovary	Female	PRJNA719952	Shaoxing Duck	Shaoxing Duck	150day	46801811	0.9008	0.9358
SRR14151710	Ovary	Female	PRJNA719952	Shaoxing Duck	Shaoxing Duck	150day	49097192	0.814	0.8846
SRR14151711	Ovary	Female	PRJNA719952	Shaoxing Duck	Shaoxing Duck	150day	49664239	0.8814	0.9491
SRR14151712	Ovary	Female	PRJNA719952	Shaoxing Duck	Shaoxing Duck	150day	46863504	0.9079	0.9472
SRR14151713	Ovary	Female	PRJNA719952	Shaoxing Duck	Shaoxing Duck	150day	42798515	0.838	0.9142
SRR14151714	Ovary	Female	PRJNA719952	Shaoxing Duck	Shaoxing Duck	150day	52673735	0.814	0.887
SRR14151715	Ovary	Female	PRJNA719952	Shaoxing Duck	Shaoxing Duck	150day	44532161	0.8643	0.9393
SRR14151716	Ovary	Female	PRJNA719952	Shaoxing Duck	Shaoxing Duck	150day	44056506	0.9142	0.9525
SRR14161895	Ovary	Female	PRJNA720231	Shaoxing Duck	Shaoxing Duck	150day	32362128	0.8241	0.8831
SRR14161896	Ovary	Female	PRJNA720231	Shaoxing Duck	Shaoxing Duck	150day	28364076	0.8199	0.8757
SRR14161897	Ovary	Female	PRJNA720231	Shaoxing Duck	Shaoxing Duck	150day	28444452	0.8118	0.9007
SRR14161898	Ovary	Female	PRJNA720231	Shaoxing Duck	Shaoxing Duck	150day	29473110	0.8039	0.8962
SRR14161899	Ovary	Female	PRJNA720231	Shaoxing Duck	Shaoxing Duck	150day	31602172	0.7311	0.7834
SRR14161900	Ovary	Female	PRJNA720231	Shaoxing Duck	Shaoxing Duck	150day	29170797	0.7744	0.8204
SRR14161901	Ovary	Female	PRJNA720231	Shaoxing Duck	Shaoxing Duck	150day	28102199	0.7747	0.8288
SRR14161902	Ovary	Female	PRJNA720231	Shaoxing Duck	Shaoxing Duck	150day	34231854	0.8337	0.8857
SRR14161903	Ovary	Female	PRJNA720231	Shaoxing Duck	Shaoxing Duck	150day	26514366	0.7981	0.9027
SRR14227200	Ovary	Female	PRJNA721551	Shaoxing Duck	Shaoxing Duck	150day	34924826	0.8285	0.9364
SRR14227201	Ovary	Female	PRJNA721551	Shaoxing Duck	Shaoxing Duck	150day	47941941	0.8789	0.9348
SRR14227202	Ovary	Female	PRJNA721551	Shaoxing Duck	Shaoxing Duck	150day	35286897	0.7819	0.9016
SRR14227203	Ovary	Female	PRJNA721551	Shaoxing Duck	Shaoxing Duck	150day	36540641	0.8483	0.9088
SRR14227204	Ovary	Female	PRJNA721551	Shaoxing Duck	Shaoxing Duck	150day	39818000	0.8456	0.9101
SRR14227205	Ovary	Female	PRJNA721551	Shaoxing Duck	Shaoxing Duck	150day	33748439	0.7639	0.9114
SRR14227206	Ovary	Female	PRJNA721551	Shaoxing Duck	Shaoxing Duck	150day	35052582	0.8301	0.9109
SRR14227207	Ovary	Female	PRJNA721551	Shaoxing Duck	Shaoxing Duck	150day	46979934	0.8188	0.8653
SRR14227208	Ovary	Female	PRJNA721551	Shaoxing Duck	Shaoxing Duck	150day	42395863	0.6712	0.7395
SRR14227209	Ovary	Female	PRJNA721551	Shaoxing Duck	Shaoxing Duck	150day	46493904	0.7051	0.7879
SRR14227210	Ovary	Female	PRJNA721551	Shaoxing Duck	Shaoxing Duck	150day	40607525	0.8525	0.9409
SRR14227211	Ovary	Female	PRJNA721551	Shaoxing Duck	Shaoxing Duck	150day	33842767	0.7382	0.9139
SRR18697207	Ovary	Female	PRJNA825149	Chara	Other	2 years	66214410	0.8719	0.9218
SRR18697208	Ovary	Female	PRJNA825149	Chara	Other	2 years	49111808	0.7814	0.8518
SRR18697209	Ovary	Female	PRJNA825149	Chara	Other	2 years	56036171	0.8282	0.9111
SRR18697210	Ovary	Female	PRJNA825149	Chara	Other	2 years	45333905	0.7541	0.8204
SRR18697211	Ovary	Female	PRJNA825149	Chara	Other	2 years	59554873	0.8782	0.9259
SRR18697212	Ovary	Female	PRJNA825149	Chara	Other	2 years	73194532	0.8796	0.9285
SRR18697213	Ovary	Female	PRJNA825149	Chara	Other	2 years	66217858	0.8608	0.9093
SRR18697214	Ovary	Female	PRJNA825149	Chara	Other	2 years	65555975	0.8795	0.9315
SRR18697215	Ovary	Female	PRJNA825149	Chara	Other	2 years	60061876	0.8503	0.8996
SRR18697216	Ovary	Female	PRJNA825149	Chara	Other	2 years	114254997	0.8351	0.9372
SRR18697217	Ovary	Female	PRJNA825149	Chara	Other	2 years	85982179	0.8109	0.9137
SRR5098022	Ovary	Female	PRJNA357037	Jinding duck	Other	340 days	39155289	0.8649	0.92
SRR5098023	Ovary	Female	PRJNA357037	Jinding duck	Other	340 days	38103893	0.8604	0.9168
SRR5098025	Ovary	Female	PRJNA357037	Jinding duck	Other	340 days	48319201	0.8568	0.9191
SRR5098026	Ovary	Female	PRJNA357037	Jinding duck	Other	340 days	35018692	0.877	0.9282
SRR5098028	Ovary	Female	PRJNA357037	Jinding duck	Other	340 days	39515327	0.8479	0.9085
SRR5098029	Ovary	Female	PRJNA357037	Jinding duck	Other	340 days	39595676	0.7645	0.8297
SRR7705518	Ovary	Female	PRJNA484659	Shaoxing Duck	Shaoxing Duck	1 year	26274402	0.9065	0.9508
SRR7705519	Ovary	Female	PRJNA484659	Shaoxing Duck	Shaoxing Duck	1 year	26069612	0.8838	0.9342
SRR7705520	Ovary	Female	PRJNA484659	Shaoxing Duck	Shaoxing Duck	1 year	26260817	0.8718	0.9296
SRR7705521	Ovary	Female	PRJNA484659	Shaoxing Duck	Shaoxing Duck	1 year	25240237	0.8303	0.9258
SRR7705522	Ovary	Female	PRJNA484659	Shaoxing Duck	Shaoxing Duck	1 year	26929629	0.8871	0.934
SRR7705523	Ovary	Female	PRJNA484659	Shaoxing Duck	Shaoxing Duck	1 year	26098608	0.8804	0.9417
SRR7705524	Ovary	Female	PRJNA484659	Shaoxing Duck	Shaoxing Duck	1 year	24098029	0.8743	0.9321
SRR7705525	Ovary	Female	PRJNA484659	Shaoxing Duck	Shaoxing Duck	1 year	25228609	0.8775	0.9424
SRR7705526	Ovary	Female	PRJNA484659	Shaoxing Duck	Shaoxing Duck	1 year	25396429	0.9056	0.9493
SRR7705527	Ovary	Female	PRJNA484659	Shaoxing Duck	Shaoxing Duck	1 year	26088720	0.8878	0.9395
SRR7705528	Ovary	Female	PRJNA484659	Shaoxing Duck	Shaoxing Duck	1 year	24748232	0.8651	0.9231
SRR7705529	Ovary	Female	PRJNA484659	Shaoxing Duck	Shaoxing Duck	1 year	27330472	0.8847	0.9325
SRR7705530	Ovary	Female	PRJNA484659	Shaoxing Duck	Shaoxing Duck	1 year	25203107	0.7646	0.8881
SRR7705531	Ovary	Female	PRJNA484659	Shaoxing Duck	Shaoxing Duck	1 year	24531869	0.888	0.9468
SRR7705532	Ovary	Female	PRJNA484659	Shaoxing Duck	Shaoxing Duck	1 year	26166914	0.8944	0.9403
SRR7705533	Ovary	Female	PRJNA484659	Shaoxing Duck	Shaoxing Duck	1 year	25447239	0.8889	0.9341
SRR7705534	Ovary	Female	PRJNA484659	Shaoxing Duck	Shaoxing Duck	1 year	26096798	0.8833	0.9299
SRR7705535	Ovary	Female	PRJNA484659	Shaoxing Duck	Shaoxing Duck	1 year	25923642	0.9035	0.9487
SRR8053813	Ovary	Female	PRJNA496401	Shaoxing Duck	Shaoxing Duck	300 days	29966079	0.8533	0.9083
SRR8053814	Ovary	Female	PRJNA496401	Shaoxing Duck	Shaoxing Duck	300 days	34372374	0.8492	0.9066
SRR8053815	Ovary	Female	PRJNA496401	Shaoxing Duck	Shaoxing Duck	300 days	27552584	0.8512	0.9044
SRR8053816	Ovary	Female	PRJNA496401	Shaoxing Duck	Shaoxing Duck	300 days	23523494	0.847	0.9023
SRR8053822	Ovary	Female	PRJNA496401	Shaoxing Duck	Shaoxing Duck	300 days	28246877	0.8573	0.9108
SRR8053823	Ovary	Female	PRJNA496401	Shaoxing Duck	Shaoxing Duck	300 days	28391715	0.8524	0.904
SRR8662636	Ovary	Female	PRJNA525340	Pekin duck	Pekin duck	160 day	61484513	0.8743	0.9539
SRR8668671	Ovary	Female	PRJNA525602	Pekin duck	Pekin duck	60 day	52849599	0.8217	0.9495
SRR8668672	Ovary	Female	PRJNA525602	Pekin duck	Pekin duck	60 day	60343151	0.8653	0.9586
SRR8704979	Ovary	Female	PRJNA526328	Pekin duck	Pekin duck	160 day	64092114	0.8525	0.9456
SRR8704980	Ovary	Female	PRJNA526328	Pekin duck	Pekin duck	490 day	51752114	0.8848	0.9498
SRR8704981	Ovary	Female	PRJNA526328	Pekin duck	Pekin duck	490 day	61754184	0.8716	0.9561
SRR8704982	Ovary	Female	PRJNA526328	Pekin duck	Pekin duck	490 day	60112410	0.8416	0.9519
SRR8705089	Ovary	Female	PRJNA526340	Pekin duck	Pekin duck	160 day	68270963	0.8886	0.9544
SRR8707234	Ovary	Female	PRJNA526427	Unknown	Other	1 year	60595499	0.8897	0.9449
SRR8707235	Ovary	Female	PRJNA526427	Unknown	Other	1 year	59387479	0.8804	0.9342
SRR8707236	Ovary	Female	PRJNA526427	Unknown	Other	1 year	58909265	0.9002	0.9463
SRR8707237	Ovary	Female	PRJNA526427	Unknown	Other	1 year	57997400	0.8776	0.9339
SRR8707238	Ovary	Female	PRJNA526427	Unknown	Other	1 year	58593319	0.8934	0.9426
SRR8707239	Ovary	Female	PRJNA526427	Unknown	Other	1 year	57980745	0.8965	0.9458
SRR8905827	Ovary	Female	PRJNA533026	Pekin duck	Pekin duck	60 day	29050368	0.8839	0.9353
SRR9030919	Ovary	Female	PRJNA533026	Pekin duck	Pekin duck	60 day	80063716	0.8895	0.9392
SRR16103947	Lung	Unknown	PRJNA767080	Pekin duck	Pekin duck	6 weeks	23796895	0.7848	0.8715
SRR16103948	Lung	Unknown	PRJNA767080	Pekin duck	Pekin duck	6 weeks	23560098	0.8372	0.8889
SRR16103949	Lung	Unknown	PRJNA767080	Pekin duck	Pekin duck	6 weeks	23336592	0.832	0.8863
SRR16103950	Lung	Unknown	PRJNA767080	Pekin duck	Pekin duck	6 weeks	22854164	0.8076	0.8656
SRR16103952	Lung	Unknown	PRJNA767080	Pekin duck	Pekin duck	6 weeks	23918526	0.845	0.8921
SRR16103953	Lung	Unknown	PRJNA767080	Pekin duck	Pekin duck	6 weeks	22903625	0.8373	0.8919
SRR16103954	Lung	Unknown	PRJNA767080	Pekin duck	Pekin duck	6 weeks	22841694	0.8208	0.8961
SRR16103955	Lung	Unknown	PRJNA767080	Pekin duck	Pekin duck	6 weeks	24967437	0.8399	0.8851
SRR16103956	Lung	Unknown	PRJNA767080	Pekin duck	Pekin duck	6 weeks	22487179	0.8332	0.8879
SRR16103957	Lung	Unknown	PRJNA767080	Pekin duck	Pekin duck	6 weeks	25339434	0.8537	0.8992
SRR16103958	Lung	Unknown	PRJNA767080	Pekin duck	Pekin duck	6 weeks	24091999	0.8214	0.8783
SRR16103959	Lung	Unknown	PRJNA767080	Pekin duck	Pekin duck	6 weeks	22055008	0.8438	0.8953
SRR16103960	Lung	Unknown	PRJNA767080	Pekin duck	Pekin duck	6 weeks	23977444	0.8143	0.8737
SRR16103961	Lung	Unknown	PRJNA767080	Pekin duck	Pekin duck	6 weeks	21282608	0.8493	0.9007
SRR16103963	Lung	Unknown	PRJNA767080	Pekin duck	Pekin duck	6 weeks	24629793	0.837	0.8884
SRR16103964	Lung	Unknown	PRJNA767080	Pekin duck	Pekin duck	6 weeks	22462080	0.8248	0.8813
SRR16103965	Lung	Unknown	PRJNA767080	Pekin duck	Pekin duck	6 weeks	25181118	0.8332	0.8872
SRR16103966	Lung	Unknown	PRJNA767080	Pekin duck	Pekin duck	6 weeks	24682570	0.8388	0.8872
SRR16103967	Lung	Unknown	PRJNA767080	Pekin duck	Pekin duck	6 weeks	22067747	0.8307	0.8842
SRR16103968	Lung	Unknown	PRJNA767080	Pekin duck	Pekin duck	6 weeks	22553846	0.8214	0.8796
SRR16103969	Lung	Unknown	PRJNA767080	Pekin duck	Pekin duck	6 weeks	23647241	0.8244	0.8856
SRR16103970	Lung	Unknown	PRJNA767080	Pekin duck	Pekin duck	6 weeks	22634227	0.8357	0.8899
SRR16103971	Lung	Unknown	PRJNA767080	Pekin duck	Pekin duck	6 weeks	24971275	0.8447	0.9009
SRR16103973	Lung	Unknown	PRJNA767080	Pekin duck	Pekin duck	6 weeks	23841382	0.8503	0.9011
SRR16103974	Lung	Unknown	PRJNA767080	Pekin duck	Pekin duck	6 weeks	23455560	0.8313	0.8848
SRR16103975	Lung	Unknown	PRJNA767080	Pekin duck	Pekin duck	6 weeks	23690554	0.8184	0.8759
SRR16103976	Lung	Unknown	PRJNA767080	Pekin duck	Pekin duck	6 weeks	25427211	0.8358	0.8922
SRR16103977	Lung	Unknown	PRJNA767080	Pekin duck	Pekin duck	6 weeks	21599278	0.8389	0.898
SRR1777192	Lung	male	PRJNA273367	Shaoxing Duck	Shaoxing Duck	4 weeks	71491456	0.8321	0.9219
SRR1777195	Lung	male	PRJNA273367	Shaoxing Duck	Shaoxing Duck	4 weeks	63983399	0.7227	0.9313
SRR3097696	Lung	male	PRJNA273367	Shaoxing Duck	Shaoxing Duck	4 weeks	62892593	0.8042	0.8762
SRR3097699	Lung	male	PRJNA273367	Shaoxing Duck	Shaoxing Duck	4 weeks	56909031	0.8407	0.9221
SRR3097702	Lung	male	PRJNA273367	Shaoxing Duck	Shaoxing Duck	4 weeks	56779898	0.7443	0.8261
SRR3097705	Lung	male	PRJNA273367	Shaoxing Duck	Shaoxing Duck	4 weeks	63847388	0.7846	0.8568
SRR3097708	Lung	male	PRJNA273367	Shaoxing Duck	Shaoxing Duck	4 weeks	65812845	0.8401	0.9045
SRR797835	Lung	male	PRJNA194464	Shaoxing Duck	Shaoxing Duck	4 weeks	70665618	0.8316	0.922
SRR797837	Lung	male	PRJNA194464	Shaoxing Duck	Shaoxing Duck	4 weeks	63135813	0.7842	0.8567
SRR797838	Lung	male	PRJNA194464	Shaoxing Duck	Shaoxing Duck	4 weeks	65046967	0.8397	0.9042
SRR797839	Lung	male	PRJNA194464	Shaoxing Duck	Shaoxing Duck	4 weeks	67053911	0.8387	0.9299
SRR797840	Lung	male	PRJNA194464	Shaoxing Duck	Shaoxing Duck	4 weeks	62135051	0.8039	0.8763
SRR797841	Lung	male	PRJNA194464	Shaoxing Duck	Shaoxing Duck	4 weeks	56256751	0.84	0.9218
SRR11051690	Muscle	male	PRJNA605777	Nonghua	Other	6weeks	20170322	0.6765	0.7766
SRR11051691	Muscle	male	PRJNA605777	Nonghua	Other	6weeks	27486641	0.6309	0.791
SRR11051692	Muscle	male	PRJNA605777	Nonghua	Other	6weeks	20795819	0.6777	0.7841
SRR11051693	Muscle	male	PRJNA605777	Nonghua	Other	6weeks	20519595	0.679	0.7725
SRR11051696	Muscle	male	PRJNA605777	Nonghua	Other	6weeks	37778290	0.6506	0.7628
SRR11051697	Muscle	male	PRJNA605777	Nonghua	Other	6weeks	26085860	0.6558	0.7614
SRR12650273	Muscle	female	PRJNA663128	Hanzhong Ma duck	Other	6-months old	25028512	0.6625	0.8421
SRR12650274	Muscle	female	PRJNA663128	Hanzhong Ma duck	Other	Embryo 27 days	21906922	0.7107	0.8192
SRR12650275	Muscle	female	PRJNA663128	Hanzhong Ma duck	Other	Embryo 27 days	28460180	0.6884	0.7963
SRR12650276	Muscle	female	PRJNA663128	Hanzhong Ma duck	Other	Embryo 27 days	20792217	0.693	0.7795
SRR12650277	Muscle	female	PRJNA663128	Hanzhong Ma duck	Other	Embryo 21 days	26938892	0.5589	0.8718
SRR12650278	Muscle	female	PRJNA663128	Hanzhong Ma duck	Other	Embryo 21 days	26978057	0.5786	0.8923
SRR12650279	Muscle	female	PRJNA663128	Hanzhong Ma duck	Other	Embryo 21 days	26605284	0.5705	0.9146
SRR12650280	Muscle	female	PRJNA663128	Hanzhong Ma duck	Other	6-months old	25073717	0.7187	0.7571
SRR12650281	Muscle	female	PRJNA663128	Hanzhong Ma duck	Other	6-months old	23666143	0.7545	0.7924
SRR12650282	Muscle	female	PRJNA663128	Hanzhong Ma duck	Other	6-months old	27033397	0.7527	0.79
SRR12650283	Muscle	female	PRJNA663128	Hanzhong Ma duck	Other	Embryo 27 days	22058472	0.6777	0.718
SRR12650284	Muscle	female	PRJNA663128	Hanzhong Ma duck	Other	Embryo 17 days	27588021	0.7591	0.8473
SRR12650285	Muscle	female	PRJNA663128	Hanzhong Ma duck	Other	Embryo 27 days	22850620	0.7046	0.746
SRR12650286	Muscle	female	PRJNA663128	Hanzhong Ma duck	Other	Embryo 27 days	21212840	0.6945	0.7348
SRR12650287	Muscle	female	PRJNA663128	Hanzhong Ma duck	Other	Embryo 21 days	22103803	0.7237	0.7606
SRR12650288	Muscle	female	PRJNA663128	Hanzhong Ma duck	Other	Embryo 21 days	32875594	0.7442	0.779
SRR12650289	Muscle	female	PRJNA663128	Hanzhong Ma duck	Other	Embryo 21 days	26368979	0.7491	0.7902
SRR12650290	Muscle	female	PRJNA663128	Hanzhong Ma duck	Other	Embryo 17 days	23423751	0.6726	0.7112
SRR12650291	Muscle	female	PRJNA663128	Hanzhong Ma duck	Other	Embryo 17 days	31820877	0.7354	0.7695
SRR12650292	Muscle	female	PRJNA663128	Hanzhong Ma duck	Other	Embryo 17 days	26599506	0.7285	0.7649
SRR12650293	Muscle	female	PRJNA663128	Hanzhong Ma duck	Other	6-months old	26377145	0.6701	0.8554
SRR12650294	Muscle	female	PRJNA663128	Hanzhong Ma duck	Other	6-months old	27050612	0.6214	0.8772
SRR12650295	Muscle	female	PRJNA663128	Hanzhong Ma duck	Other	Embryo 17 days	25386555	0.7733	0.8596
SRR12650296	Muscle	female	PRJNA663128	Hanzhong Ma duck	Other	Embryo 17 days	30388049	0.7662	0.868
SRR12701621	Muscle	female	PRJNA665331	Hanzhong Ma duck	Other	Embryo 17 days	27032294	0.7529	0.8365
SRR12701622	Muscle	female	PRJNA665331	Hanzhong Ma duck	Other	6-months old	25815698	0.6639	0.8435
SRR12701623	Muscle	female	PRJNA665331	Hanzhong Ma duck	Other	6-months old	26546706	0.6188	0.8669
SRR12701624	Muscle	female	PRJNA665331	Hanzhong Ma duck	Other	Embryo 17 days	24865927	0.7662	0.8488
SRR12701625	Muscle	female	PRJNA665331	Hanzhong Ma duck	Other	Embryo 17 days	29830461	0.7574	0.856
SRR12701626	Muscle	female	PRJNA665331	Hanzhong Ma duck	Other	6-months old	24511275	0.6575	0.8297
SRR12701627	Muscle	female	PRJNA665331	Hanzhong Ma duck	Other	Embryo 27 days	21468102	0.7035	0.8064
SRR12701628	Muscle	female	PRJNA665331	Hanzhong Ma duck	Other	Embryo 27 days	27924058	0.6821	0.7837
SRR12701629	Muscle	female	PRJNA665331	Hanzhong Ma duck	Other	Embryo 27 days	20384539	0.6865	0.7672
SRR12701630	Muscle	female	PRJNA665331	Hanzhong Ma duck	Other	Embryo 21 days	26471302	0.5567	0.8588
SRR12701631	Muscle	female	PRJNA665331	Hanzhong Ma duck	Other	Embryo 21 days	26461550	0.5767	0.8825
SRR12701632	Muscle	female	PRJNA665331	Hanzhong Ma duck	Other	Embryo 21 days	26081396	0.5706	0.9043
SRR12701866	Muscle	female	PRJNA665334	Hanzhong Ma duck	Other	6-months old	26435545	0.6668	0.7057
SRR12701867	Muscle	female	PRJNA665334	Hanzhong Ma duck	Other	Embryo 27 days	21472041	0.5931	0.6322
SRR12701868	Muscle	female	PRJNA665334	Hanzhong Ma duck	Other	Embryo 27 days	22331470	0.6183	0.6598
SRR12701869	Muscle	female	PRJNA665334	Hanzhong Ma duck	Other	Embryo 27 days	20839052	0.6095	0.6497
SRR12701870	Muscle	female	PRJNA665334	Hanzhong Ma duck	Other	Embryo 21 days	21751557	0.6357	0.6753
SRR12701871	Muscle	female	PRJNA665334	Hanzhong Ma duck	Other	Embryo 21 days	32266618	0.6585	0.696
SRR12701872	Muscle	female	PRJNA665334	Hanzhong Ma duck	Other	Embryo 21 days	25913392	0.6649	0.7092
SRR12701873	Muscle	female	PRJNA665334	Hanzhong Ma duck	Other	Embryo 17 days	22984841	0.5934	0.6312
SRR12701874	Muscle	female	PRJNA665334	Hanzhong Ma duck	Other	6-months old	24593446	0.6378	0.6772
SRR12701875	Muscle	female	PRJNA665334	Hanzhong Ma duck	Other	6-months old	23202169	0.6686	0.7089
SRR12701876	Muscle	female	PRJNA665334	Hanzhong Ma duck	Other	Embryo 17 days	31320112	0.6533	0.689
SRR12701877	Muscle	female	PRJNA665334	Hanzhong Ma duck	Other	Embryo 17 days	26191175	0.6447	0.6829
SRR12701889	Muscle	female	PRJNA665336	Pekin duck	Pekin duck	6-months old	21134768	0.3702	0.4668
SRR12701890	Muscle	female	PRJNA665336	Pekin duck	Pekin duck	Embryo 27 days	23196645	0.6256	0.6676
SRR12701891	Muscle	female	PRJNA665336	Pekin duck	Pekin duck	Embryo 27 days	20442769	0.5488	0.5845
SRR12701892	Muscle	female	PRJNA665336	Pekin duck	Pekin duck	Embryo 27 days	21205349	0.6158	0.6576
SRR12701893	Muscle	female	PRJNA665336	Pekin duck	Pekin duck	Embryo 21 days	28617820	0.6103	0.6486
SRR12701894	Muscle	female	PRJNA665336	Pekin duck	Pekin duck	Embryo 21 days	24942028	0.6395	0.6786
SRR12701895	Muscle	female	PRJNA665336	Pekin duck	Pekin duck	Embryo 21 days	22996004	0.6236	0.6642
SRR12701896	Muscle	female	PRJNA665336	Pekin duck	Pekin duck	Embryo 17 days	23593200	0.6089	0.6509
SRR12701897	Muscle	female	PRJNA665336	Pekin duck	Pekin duck	6-months old	24315592	0.5203	0.5596
SRR12701898	Muscle	female	PRJNA665336	Pekin duck	Pekin duck	6-months old	19084757	0.4834	0.5216
SRR12701899	Muscle	female	PRJNA665336	Pekin duck	Pekin duck	Embryo 17 days	26157886	0.6022	0.642
SRR12701900	Muscle	female	PRJNA665336	Pekin duck	Pekin duck	Embryo 17 days	25326625	0.6224	0.6612
SRR12702256	Muscle	female	PRJNA665337	Pekin duck	Pekin duck	6-months old	21748240	0.6	0.7619
SRR12702257	Muscle	female	PRJNA665337	Pekin duck	Pekin duck	Embryo 27 days	31312924	0.6428	0.8429
SRR12702258	Muscle	female	PRJNA665337	Pekin duck	Pekin duck	Embryo 27 days	25769132	0.7256	0.9
SRR12702259	Muscle	female	PRJNA665337	Pekin duck	Pekin duck	Embryo 27 days	27235603	0.686	0.8696
SRR12702260	Muscle	female	PRJNA665337	Pekin duck	Pekin duck	Embryo 21 days	20721450	0.4169	0.4515
SRR12702261	Muscle	female	PRJNA665337	Pekin duck	Pekin duck	Embryo 21 days	19898563	0.5172	0.5593
SRR12702262	Muscle	female	PRJNA665337	Pekin duck	Pekin duck	Embryo 21 days	19180556	0.5475	0.5938
SRR12702263	Muscle	female	PRJNA665337	Pekin duck	Pekin duck	Embryo 17 days	23360231	0.5471	0.5864
SRR12702264	Muscle	female	PRJNA665337	Pekin duck	Pekin duck	6-months old	25681638	0.6867	0.8894
SRR12702265	Muscle	female	PRJNA665337	Pekin duck	Pekin duck	6-months old	24750611	0.6071	0.8486
SRR12702266	Muscle	female	PRJNA665337	Pekin duck	Pekin duck	Embryo 17 days	20996317	0.7911	0.904
SRR12702267	Muscle	female	PRJNA665337	Pekin duck	Pekin duck	Embryo 17 days	19260868	0.499	0.5372
SRR16286720	Muscle	Unknown	PRJNA770078	Chinese Crested ducks (CC) X Cherry Valley ducks F2	Other	6weeks	18551794	0.6499	0.801
SRR16286721	Muscle	Unknown	PRJNA770078	Chinese Crested ducks (CC) X Cherry Valley ducks F2	Other	6weeks	28142486	0.6517	0.8207
SRR16286722	Muscle	Unknown	PRJNA770078	Chinese Crested ducks (CC) X Cherry Valley ducks F2	Other	6weeks	25978892	0.6987	0.8304
SRR16286723	Muscle	Unknown	PRJNA770078	Chinese Crested ducks (CC) X Cherry Valley ducks F2	Other	6weeks	26711654	0.6585	0.8343
SRR16286724	Muscle	Unknown	PRJNA770078	Chinese Crested ducks (CC) X Cherry Valley ducks F2	Other	6weeks	25250434	0.6772	0.8258
SRR16286725	Muscle	Unknown	PRJNA770078	Chinese Crested ducks (CC) X Cherry Valley ducks F2	Other	6weeks	32457716	0.6683	0.8171
SRR16286726	Muscle	Unknown	PRJNA770078	Chinese Crested ducks (CC) X Cherry Valley ducks F2	Other	6weeks	25645847	0.6831	0.83
SRR16286727	Muscle	Unknown	PRJNA770078	Chinese Crested ducks (CC) X Cherry Valley ducks F2	Other	6weeks	26707468	0.652	0.777
SRR16286728	Muscle	Unknown	PRJNA770078	Chinese Crested ducks (CC) X Cherry Valley ducks F2	Other	6weeks	29266048	0.6564	0.8162
SRR16286729	Muscle	Unknown	PRJNA770078	Chinese Crested ducks (CC) X Cherry Valley ducks F2	Other	6weeks	25183263	0.6596	0.8135
SRR16286730	Muscle	Unknown	PRJNA770078	Chinese Crested ducks (CC) X Cherry Valley ducks F2	Other	6weeks	31794100	0.6375	0.7943
SRR16286731	Muscle	Unknown	PRJNA770078	Chinese Crested ducks (CC) X Cherry Valley ducks F2	Other	6weeks	27871354	0.6791	0.8313
SRR1786968	Muscle	Unknown	PRJNA274500	Heiwu	Other	Embryo 15 days	16732288	0.835	0.9037
SRR1786969	Muscle	Unknown	PRJNA274500	Heiwu	Other	Embryo 15 days	12801153	0.8369	0.9053
SRR1786970	Muscle	Unknown	PRJNA274500	Pekin duck	Pekin duck	Embryo 15 days	14186480	0.8422	0.9125
SRR1786971	Muscle	Unknown	PRJNA274500	Pekin duck	Pekin duck	Embryo 15 days	14127905	0.8466	0.9135
SRR18885505	Muscle	Unknown	PRJNA830708	Pekin duck	Pekin duck	Embryo 13 days	66669130	0.7157	0.9046
SRR18885506	Muscle	Unknown	PRJNA830708	Pekin duck	Pekin duck	Embryo 13 days	69323091	0.6672	0.8928
SRR20324436	Muscle	male	PRJNA859501	Liancheng duck	Other	6weeks	18655150	0.757	0.8591
SRR20324437	Muscle	male	PRJNA859501	Pekin duck	Pekin duck	1week	17792532	0.8083	0.8701
SRR20324438	Muscle	male	PRJNA859501	Liancheng duck	Other	6weeks	15457386	0.7522	0.8552
SRR20324439	Muscle	male	PRJNA859501	Liancheng duck	Other	5-weeks old	15628792	0.7581	0.8771
SRR20324440	Muscle	male	PRJNA859501	Liancheng duck	Other	5-weeks old	17560930	0.7557	0.8744
SRR20324441	Muscle	male	PRJNA859501	Liancheng duck	Other	5-weeks old	17583846	0.7496	0.8626
SRR20324442	Muscle	male	PRJNA859501	Liancheng duck	Other	4 weeks	24342583	0.784	0.877
SRR20324443	Muscle	male	PRJNA859501	Liancheng duck	Other	4 weeks	20087027	0.783	0.8882
SRR20324444	Muscle	male	PRJNA859501	Liancheng duck	Other	4 weeks	18084913	0.7473	0.8878
SRR20324445	Muscle	male	PRJNA859501	Liancheng duck	Other	3weeks	18672095	0.788	0.8747
SRR20324446	Muscle	male	PRJNA859501	Liancheng duck	Other	3weeks	15096507	0.7585	0.846
SRR20324447	Muscle	male	PRJNA859501	Liancheng duck	Other	3weeks	20025962	0.774	0.8773
SRR20324448	Muscle	male	PRJNA859501	Pekin duck	Pekin duck	1week	24334634	0.7974	0.8751
SRR20324449	Muscle	male	PRJNA859501	Liancheng duck	Other	2weeks	19550212	0.7935	0.8912
SRR20324450	Muscle	male	PRJNA859501	Liancheng duck	Other	2weeks	21276210	0.7953	0.8907
SRR20324451	Muscle	male	PRJNA859501	Liancheng duck	Other	2weeks	18960952	0.758	0.8816
SRR20324452	Muscle	male	PRJNA859501	Liancheng duck	Other	1week	20728741	0.8102	0.9006
SRR20324453	Muscle	male	PRJNA859501	Liancheng duck	Other	1week	18191022	0.7898	0.8919
SRR20324454	Muscle	male	PRJNA859501	Liancheng duck	Other	1week	16516818	0.8134	0.8914
SRR20324455	Muscle	male	PRJNA859501	Liancheng duck	Other	1day	16261364	0.8219	0.8921
SRR20324456	Muscle	male	PRJNA859501	Liancheng duck	Other	1day	19997015	0.823	0.8914
SRR20324457	Muscle	male	PRJNA859501	Liancheng duck	Other	1day	16312798	0.8282	0.8965
SRR20324458	Muscle	male	PRJNA859501	Pekin duck	Pekin duck	6weeks	16713799	0.734	0.8456
SRR20324459	Muscle	male	PRJNA859501	Pekin duck	Pekin duck	1day	16229511	0.7921	0.8771
SRR20324460	Muscle	male	PRJNA859501	Pekin duck	Pekin duck	6weeks	18020051	0.7257	0.8618
SRR20324461	Muscle	male	PRJNA859501	Pekin duck	Pekin duck	6weeks	19629780	0.7524	0.882
SRR20324462	Muscle	male	PRJNA859501	Pekin duck	Pekin duck	5-weeks old	15694764	0.7509	0.8645
SRR20324463	Muscle	male	PRJNA859501	Pekin duck	Pekin duck	5-weeks old	17562969	0.7388	0.8622
SRR20324464	Muscle	male	PRJNA859501	Pekin duck	Pekin duck	5-weeks old	18421543	0.7276	0.8831
SRR20324465	Muscle	male	PRJNA859501	Pekin duck	Pekin duck	4 weeks	15886399	0.7744	0.893
SRR20324466	Muscle	male	PRJNA859501	Pekin duck	Pekin duck	4 weeks	16901411	0.7678	0.873
SRR20324467	Muscle	male	PRJNA859501	Pekin duck	Pekin duck	4 weeks	17123835	0.767	0.8902
SRR20324468	Muscle	male	PRJNA859501	Pekin duck	Pekin duck	3weeks	18268647	0.7893	0.8914
SRR20324469	Muscle	male	PRJNA859501	Pekin duck	Pekin duck	2weeks	15502172	0.7982	0.8708
SRR20324470	Muscle	male	PRJNA859501	Pekin duck	Pekin duck	2weeks	16461603	0.8209	0.8888
SRR20324471	Muscle	male	PRJNA859501	Pekin duck	Pekin duck	2weeks	16571848	0.7903	0.8677
SRR20324472	Muscle	male	PRJNA859501	Pekin duck	Pekin duck	1week	16269882	0.825	0.9116
SRR20324473	Muscle	male	PRJNA859501	Liancheng duck	Other	6weeks	16235074	0.7405	0.8496
SRR20324474	Muscle	male	PRJNA859501	Pekin duck	Pekin duck	3weeks	18760083	0.7952	0.8798
SRR20324475	Muscle	male	PRJNA859501	Pekin duck	Pekin duck	3weeks	19616843	0.777	0.8676
SRR20324476	Muscle	male	PRJNA859501	Pekin duck	Pekin duck	1day	16768051	0.8063	0.8963
SRR20324477	Muscle	male	PRJNA859501	Pekin duck	Pekin duck	1day	15528439	0.7765	0.8727
SRR4434780	Muscle	Unknown	PRJNA349262	Gaoyou	Other	Embryo 21 days	21495594	0.8006	0.879
SRR4434781	Muscle	Unknown	PRJNA349262	Gaoyou	Other	Embryo 21 days	19817649	0.8022	0.8805
SRR4434782	Muscle	Unknown	PRJNA349262	Gaoyou	Other	Embryo 21 days	22734076	0.8005	0.8799
SRR4434783	Muscle	Unknown	PRJNA349262	Gaoyou	Other	Embryo 27 days	23427882	0.7615	0.8606
SRR4434784	Muscle	Unknown	PRJNA349262	Gaoyou	Other	Embryo 27 days	22163853	0.7453	0.8534
SRR4434785	Muscle	Unknown	PRJNA349262	Gaoyou	Other	Embryo 27 days	27920290	0.7558	0.8577
SRR4434786	Muscle	Unknown	PRJNA349262	Gaoyou	Other	5 days	22880238	0.7803	0.8599
SRR4434787	Muscle	Unknown	PRJNA349262	Gaoyou	Other	5 days	23801504	0.7585	0.8518
SRR4434788	Muscle	Unknown	PRJNA349262	Gaoyou	Other	5 days	22779958	0.7871	0.8604
SRR4434789	Muscle	Unknown	PRJNA349262	Jinding duck	Other	Embryo 21 days	29333574	0.81	0.8847
SRR4434790	Muscle	Unknown	PRJNA349262	Jinding duck	Other	Embryo 21 days	23763030	0.8159	0.8852
SRR4434791	Muscle	Unknown	PRJNA349262	Jinding duck	Other	Embryo 21 days	19465278	0.8115	0.8831
SRR4434792	Muscle	Unknown	PRJNA349262	Jinding duck	Other	Embryo 27 days	24182905	0.7391	0.8639
SRR4434793	Muscle	Unknown	PRJNA349262	Jinding duck	Other	Embryo 27 days	23276967	0.7444	0.8597
SRR4434794	Muscle	Unknown	PRJNA349262	Jinding duck	Other	Embryo 27 days	20692347	0.731	0.8556
SRR4434795	Muscle	Unknown	PRJNA349262	Jinding duck	Other	5 days	22447755	0.7571	0.8404
SRR4434796	Muscle	Unknown	PRJNA349262	Jinding duck	Other	5 days	22366900	0.7514	0.8492
SRR4434797	Muscle	Unknown	PRJNA349262	Jinding duck	Other	5 days	23430611	0.7316	0.8315
SRR5131562	Muscle	Unknown	PRJNA358835	Pekin duck	Pekin duck	3weeks	24868342	0.713	0.8247
SRR5131563	Muscle	Unknown	PRJNA358835	Pekin duck	Pekin duck	3weeks	24377543	0.7327	0.8503
SRR5131564	Muscle	Unknown	PRJNA358835	Pekin duck	Pekin duck	6weeks	26734330	0.6974	0.8256
SRR5131565	Muscle	Unknown	PRJNA358835	Pekin duck	Pekin duck	6weeks	22295661	0.739	0.8568
SRR5131566	Muscle	Unknown	PRJNA358835	Pekin duck	Pekin duck	3weeks	22148162	0.7843	0.8748
SRR5131567	Muscle	Unknown	PRJNA358835	Pekin duck	Pekin duck	3weeks	25783093	0.7783	0.865
SRR5131568	Muscle	Unknown	PRJNA358835	Pekin duck	Pekin duck	6weeks	22509104	0.751	0.8469
SRR5131569	Muscle	Unknown	PRJNA358835	Pekin duck	Pekin duck	6weeks	23926180	0.7054	0.8262
SRR6318556	Muscle	male	PRJNA419583	Pekin duck	Pekin duck	mature	22411807	0.7012	0.8277
SRR6318557	Muscle	male	PRJNA419583	Pekin duck	Pekin duck	mature	28803241	0.6952	0.8806
SRR6318558	Muscle	male	PRJNA419583	Pekin duck	Pekin duck	mature	21555192	0.6625	0.8386
SRR6318559	Muscle	male	PRJNA419583	Wild mallard	Wild mallard	mature	24947035	0.638	0.8561
SRR6318560	Muscle	male	PRJNA419583	Wild mallard	Wild mallard	mature	22572067	0.7152	0.8295
SRR6318561	Muscle	male	PRJNA419583	Wild mallard	Wild mallard	mature	25298947	0.5808	0.872
SRR6318562	Muscle	male	PRJNA419583	Wild mallard	Wild mallard	mature	19934081	0.5916	0.877
SRR6318563	Muscle	male	PRJNA419583	Wild mallard	Wild mallard	mature	24341689	0.6738	0.8348
SRR6318564	Muscle	male	PRJNA419583	Shanma	Other	mature	19970083	0.6057	0.8654
SRR6318565	Muscle	male	PRJNA419583	Jinding duck	Other	mature	21841438	0.6385	0.8523
SRR6318566	Muscle	male	PRJNA419583	Shaoxing Duck	Shaoxing Duck	mature	22254681	0.645	0.8384
SRR6318567	Muscle	male	PRJNA419583	Gaoyou	Other	mature	25321810	0.6293	0.8544
SRR6318576	Muscle	male	PRJNA419583	Wild mallard	Wild mallard	mature	20129607	0.6547	0.8461
SRR6318577	Muscle	male	PRJNA419583	Wild mallard	Wild mallard	mature	19051226	0.669	0.8242
SRR6812634	Muscle	male	PRJNA437203	Pekin duck	Pekin duck	6weeks	25176261	0.6842	0.7971
SRR6812635	Muscle	male	PRJNA437203	Pekin duck	Pekin duck	6weeks	30346746	0.7125	0.8309
SRR6812636	Muscle	male	PRJNA437203	Pekin duck	Pekin duck	6weeks	29426660	0.7281	0.8348
SRR6812637	Muscle	male	PRJNA437203	Pekin duck	Pekin duck	6weeks	31900667	0.7415	0.8632
SRR6812638	Muscle	male	PRJNA437203	Pekin duck	Pekin duck	6weeks	26703811	0.6857	0.828
SRR6812639	Muscle	male	PRJNA437203	Pekin duck	Pekin duck	6weeks	27096428	0.6909	0.866
SRR12202039	Adipose	female	PRJNA645648	Pekin duck	Pekin duck	4 weeks	24295654	0.8462	0.9031
SRR12202040	Adipose	female	PRJNA645648	Pekin duck	Pekin duck	4 weeks	22942649	0.8445	0.9031
SRR12202041	Adipose	female	PRJNA645648	Pekin duck	Pekin duck	4 weeks	24641541	0.848	0.9098
SRR12202042	Adipose	female	PRJNA645648	Pekin duck	Pekin duck	4 weeks	25406714	0.8192	0.8898
SRR12202043	Adipose	female	PRJNA645648	Pekin duck	Pekin duck	2weeks	23250404	0.865	0.9167
SRR12202044	Adipose	female	PRJNA645648	Pekin duck	Pekin duck	2weeks	24935861	0.8619	0.9163
SRR12202045	Adipose	female	PRJNA645648	Pekin duck	Pekin duck	2weeks	26139494	0.8683	0.9152
SRR12202046	Adipose	female	PRJNA645648	Pekin duck	Pekin duck	2weeks	23028604	0.8583	0.9114
SRR12202047	Adipose	female	PRJNA645648	Pekin duck	Pekin duck	6weeks	26141945	0.848	0.9021
SRR12202048	Adipose	female	PRJNA645648	Pekin duck	Pekin duck	6weeks	25642082	0.8646	0.9138
SRR12202049	Adipose	female	PRJNA645648	Pekin duck	Pekin duck	6weeks	22670006	0.8586	0.9063
SRR12202050	Adipose	female	PRJNA645648	Pekin duck	Pekin duck	6weeks	23684644	0.8609	0.9071
SRR12202051	Adipose	female	PRJNA645648	Pekin duck	Pekin duck	6weeks	24632712	0.8536	0.9069
SRR12202052	Adipose	female	PRJNA645648	Pekin duck	Pekin duck	6weeks	23658538	0.8516	0.9015
SRR12202053	Adipose	female	PRJNA645648	Pekin duck	Pekin duck	4 weeks	20782662	0.8365	0.8909
SRR12202054	Adipose	female	PRJNA645648	Pekin duck	Pekin duck	2weeks	22984617	0.8695	0.9186
SRR12202055	Adipose	female	PRJNA645648	Pekin duck	Pekin duck	2weeks	27644071	0.859	0.9154
SRR12214218	Adipose	female	PRJNA645648	Wild mallard	Wild mallard	4 weeks	35669256	0.8232	0.921
SRR12214219	Adipose	female	PRJNA645648	Wild mallard	Wild mallard	4 weeks	24135947	0.8063	0.9178
SRR12214220	Adipose	female	PRJNA645648	Wild mallard	Wild mallard	4 weeks	22383523	0.8045	0.9192
SRR12214221	Adipose	female	PRJNA645648	Wild mallard	Wild mallard	4 weeks	25257460	0.7943	0.9257
SRR12214222	Adipose	female	PRJNA645648	Wild mallard	Wild mallard	2weeks	23140443	0.8521	0.9143
SRR12214223	Adipose	female	PRJNA645648	Wild mallard	Wild mallard	2weeks	24652717	0.8275	0.898
SRR12214224	Adipose	female	PRJNA645648	Wild mallard	Wild mallard	2weeks	29652680	0.8355	0.9001
SRR12214225	Adipose	female	PRJNA645648	Wild mallard	Wild mallard	2weeks	28160326	0.8521	0.9131
SRR12214226	Adipose	female	PRJNA645648	Wild mallard	Wild mallard	6weeks	27228045	0.8694	0.9251
SRR12214227	Adipose	female	PRJNA645648	Wild mallard	Wild mallard	6weeks	26474245	0.8689	0.9256
SRR12214228	Adipose	female	PRJNA645648	Wild mallard	Wild mallard	6weeks	23564533	0.8671	0.9195
SRR12214229	Adipose	female	PRJNA645648	Wild mallard	Wild mallard	6weeks	21505822	0.829	0.8856
SRR12214230	Adipose	female	PRJNA645648	Wild mallard	Wild mallard	6weeks	26363324	0.8664	0.9199
SRR12214231	Adipose	female	PRJNA645648	Wild mallard	Wild mallard	6weeks	24870731	0.8758	0.9279
SRR12214232	Adipose	female	PRJNA645648	Wild mallard	Wild mallard	4 weeks	29640797	0.803	0.9218
SRR12214233	Adipose	female	PRJNA645648	Wild mallard	Wild mallard	4 weeks	27653796	0.8101	0.9144
SRR12214234	Adipose	female	PRJNA645648	Wild mallard	Wild mallard	2weeks	23160209	0.8548	0.9151
SRR12214235	Adipose	female	PRJNA645648	Wild mallard	Wild mallard	2weeks	25339255	0.8521	0.9099
SRR12214398	Adipose	Unknown	PRJNA645648	Wild mallard	Wild mallard	Unknown	25053815	0.8338	0.8933
SRR12214399	Adipose	Unknown	PRJNA645648	Wild mallard	Wild mallard	Unknown	27058787	0.8359	0.8946
SRR12214400	Adipose	Unknown	PRJNA645648	Wild mallard	Wild mallard	Unknown	21793786	0.7741	0.8432
SRR12214401	Adipose	Unknown	PRJNA645648	Wild mallard	Wild mallard	Unknown	24224095	0.8024	0.8671
SRR12214402	Adipose	Unknown	PRJNA645648	Wild mallard	Wild mallard	Unknown	21397713	0.7997	0.8628
SRR12214403	Adipose	Unknown	PRJNA645648	Wild mallard	Wild mallard	Unknown	24525154	0.816	0.8752
SRR12214404	Adipose	Unknown	PRJNA645648	Wild mallard	Wild mallard	Unknown	24301610	0.8192	0.8781
SRR12214405	Adipose	Unknown	PRJNA645648	Wild mallard	Wild mallard	Unknown	26685404	0.8272	0.8829
SRR12214406	Adipose	Unknown	PRJNA645648	Wild mallard	Wild mallard	Unknown	34163998	0.8177	0.883
SRR12214407	Adipose	Unknown	PRJNA645648	Wild mallard	Wild mallard	Unknown	26515601	0.8135	0.8738
SRR12214408	Adipose	Unknown	PRJNA645648	Wild mallard	Wild mallard	Unknown	25454155	0.815	0.8706
SRR12214409	Adipose	Unknown	PRJNA645648	Wild mallard	Wild mallard	Unknown	24545635	0.7185	0.7644
SRR12214410	Adipose	Unknown	PRJNA645648	Wild mallard	Wild mallard	Unknown	22978784	0.8699	0.924
SRR12214411	Adipose	Unknown	PRJNA645648	Wild mallard	Wild mallard	Unknown	28031776	0.8116	0.8698
SRR12214412	Adipose	Unknown	PRJNA645648	Wild mallard	Wild mallard	Unknown	31790931	0.8192	0.8822
SRR12214413	Adipose	Unknown	PRJNA645648	Wild mallard	Wild mallard	Unknown	25691392	0.8145	0.8781
SRR12214414	Adipose	Unknown	PRJNA645648	Wild mallard	Wild mallard	Unknown	28384142	0.7465	0.859
SRR12214415	Adipose	Unknown	PRJNA645648	Wild mallard	Wild mallard	Unknown	26240248	0.832	0.888
SRR12214416	Adipose	Unknown	PRJNA645648	Wild mallard	Wild mallard	Unknown	32654218	0.8222	0.8852
SRR12214417	Adipose	Unknown	PRJNA645648	Wild mallard	Wild mallard	Unknown	25289848	0.8396	0.8919
SRR12214418	Adipose	Unknown	PRJNA645648	Wild mallard	Wild mallard	Unknown	24602088	0.8332	0.8848
SRR12214419	Adipose	Unknown	PRJNA645648	Wild mallard	Wild mallard	Unknown	27645667	0.8372	0.8915
SRR12214420	Adipose	Unknown	PRJNA645648	Wild mallard	Wild mallard	Unknown	29933405	0.8384	0.8926
SRR12214421	Adipose	Unknown	PRJNA645648	Wild mallard	Wild mallard	Unknown	22158380	0.8604	0.9154
SRR12214422	Adipose	Unknown	PRJNA645648	Wild mallard	Wild mallard	Unknown	25133546	0.844	0.8985
SRR12214423	Adipose	Unknown	PRJNA645648	Wild mallard	Wild mallard	Unknown	30978930	0.8392	0.8912
SRR12214424	Adipose	Unknown	PRJNA645648	Wild mallard	Wild mallard	Unknown	24412054	0.8353	0.8911
SRR12214425	Adipose	Unknown	PRJNA645648	Wild mallard	Wild mallard	Unknown	31659082	0.8244	0.885
SRR12214426	Adipose	Unknown	PRJNA645648	Wild mallard	Wild mallard	Unknown	25315969	0.8334	0.8902
SRR12214427	Adipose	Unknown	PRJNA645648	Wild mallard	Wild mallard	Unknown	28974394	0.8358	0.8927
SRR12214428	Adipose	Unknown	PRJNA645648	Wild mallard	Wild mallard	Unknown	27010316	0.8216	0.8767
SRR12214429	Adipose	Unknown	PRJNA645648	Wild mallard	Wild mallard	Unknown	23402560	0.7677	0.8491
SRR12214430	Adipose	Unknown	PRJNA645648	Wild mallard	Wild mallard	Unknown	27970916	0.7746	0.8423
SRR12214431	Adipose	Unknown	PRJNA645648	Wild mallard	Wild mallard	Unknown	23718175	0.7835	0.8495
SRR12214432	Adipose	Unknown	PRJNA645648	Wild mallard	Wild mallard	Unknown	17732821	0.8578	0.9147
SRR12214433	Adipose	Unknown	PRJNA645648	Wild mallard	Wild mallard	Unknown	24345324	0.8636	0.9185
SRR10176895	Spleen	Male	PRJNA573985	Pekin duck	Pekin duck	6 weeks	22798264	0.7968	0.8632
SRR10176896	Spleen	Male	PRJNA573985	Pekin duck	Pekin duck	6 weeks	23331960	0.8055	0.8693
SRR10176897	Spleen	Male	PRJNA573985	Pekin duck	Pekin duck	6 weeks	23660489	0.7809	0.8503
SRR10176898	Spleen	Male	PRJNA573985	Pekin duck	Pekin duck	6 weeks	23140947	0.8037	0.8665
SRR10176899	Spleen	Male	PRJNA573985	Pekin duck	Pekin duck	6 weeks	23947221	0.8186	0.866
SRR10176900	Spleen	Male	PRJNA573985	Pekin duck	Pekin duck	6 weeks	24389859	0.7944	0.8631
SRR16103916	Spleen	Male	PRJNA767080	Pekin duck	Pekin duck	6 weeks	24394074	0.7631	0.8544
SRR16103917	Spleen	Male	PRJNA767080	Pekin duck	Pekin duck	6 weeks	21534518	0.7552	0.8234
SRR16103918	Spleen	Female	PRJNA767080	Pekin duck	Pekin duck	6 weeks	20251800	0.7292	0.8057
SRR16103919	Spleen	Female	PRJNA767080	Pekin duck	Pekin duck	6 weeks	23894240	0.7087	0.8032
SRR16103920	Spleen	Male	PRJNA767080	Pekin duck	Pekin duck	6 weeks	24221008	0.7831	0.8651
SRR16103922	Spleen	Male	PRJNA767080	Pekin duck	Pekin duck	6 weeks	25836132	0.7435	0.8428
SRR16103923	Spleen	Male	PRJNA767080	Pekin duck	Pekin duck	6 weeks	25742482	0.7984	0.8699
SRR16103924	Spleen	Female	PRJNA767080	Pekin duck	Pekin duck	6 weeks	25481932	0.7876	0.8782
SRR16103925	Spleen	Male	PRJNA767080	Pekin duck	Pekin duck	6 weeks	25979039	0.799	0.8778
SRR16103926	Spleen	Male	PRJNA767080	Pekin duck	Pekin duck	6 weeks	24211000	0.7853	0.8728
SRR16103927	Spleen	Male	PRJNA767080	Pekin duck	Pekin duck	6 weeks	24998413	0.7774	0.8653
SRR16103928	Spleen	Female	PRJNA767080	Pekin duck	Pekin duck	6 weeks	25765835	0.803	0.874
SRR16103930	Spleen	Male	PRJNA767080	Pekin duck	Pekin duck	6 weeks	24298738	0.819	0.8859
SRR16103931	Spleen	Male	PRJNA767080	Pekin duck	Pekin duck	6 weeks	24654123	0.8306	0.8911
SRR16103932	Spleen	Female	PRJNA767080	Pekin duck	Pekin duck	6 weeks	25641811	0.7901	0.8724
SRR16103933	Spleen	Male	PRJNA767080	Pekin duck	Pekin duck	6 weeks	25407523	0.8268	0.8821
SRR16103934	Spleen	Male	PRJNA767080	Pekin duck	Pekin duck	6 weeks	25753072	0.8356	0.8969
SRR16103935	Spleen	Female	PRJNA767080	Pekin duck	Pekin duck	6 weeks	22850780	0.8332	0.8959
SRR16103936	Spleen	Female	PRJNA767080	Pekin duck	Pekin duck	6 weeks	23702647	0.8369	0.8994
SRR16103937	Spleen	Female	PRJNA767080	Pekin duck	Pekin duck	6 weeks	24412050	0.7765	0.8759
SRR16103938	Spleen	Male	PRJNA767080	Pekin duck	Pekin duck	6 weeks	25382732	0.7938	0.8669
SRR16103939	Spleen	Male	PRJNA767080	Pekin duck	Pekin duck	6 weeks	24980531	0.8077	0.8824
SRR16103941	Spleen	Male	PRJNA767080	Pekin duck	Pekin duck	6 weeks	23819080	0.826	0.8959
SRR16103942	Spleen	Female	PRJNA767080	Pekin duck	Pekin duck	6 weeks	25028379	0.8208	0.8923
SRR16103943	Spleen	Male	PRJNA767080	Pekin duck	Pekin duck	6 weeks	23915831	0.8287	0.8941
SRR16103944	Spleen	Female	PRJNA767080	Pekin duck	Pekin duck	6 weeks	25374842	0.8104	0.8883
SRR16103945	Spleen	Female	PRJNA767080	Pekin duck	Pekin duck	6 weeks	24898554	0.8246	0.8981
SRR16103946	Spleen	Male	PRJNA767080	Pekin duck	Pekin duck	6 weeks	24694859	0.8295	0.8934
SRR1777193	Spleen	Male	PRJNA273367	Shaoxing Duck	Shaoxing Duck	4 weeks	71491456	0.8321	0.9219
SRR1796027	Spleen	Female	PRJNA271731	Wild mallard	Wild mallard	First reproductive year	24718790	0.7259	0.8984
SRR1796028	Spleen	Female	PRJNA271731	Wild mallard	Wild mallard	First reproductive year	23330529	0.7221	0.8975
SRR1796029	Spleen	Female	PRJNA271731	Wild mallard	Wild mallard	First reproductive year	21850957	0.7209	0.9008
SRR1796030	Spleen	Female	PRJNA271731	Wild mallard	Wild mallard	First reproductive year	26235882	0.7061	0.899
SRR1796031	Spleen	Female	PRJNA271731	Wild mallard	Wild mallard	First reproductive year	35028507	0.7031	0.8995
SRR1796037	Spleen	Male	PRJNA271731	Wild mallard	Wild mallard	First reproductive year	18163886	0.6985	0.8801
SRR1796038	Spleen	Male	PRJNA271731	Wild mallard	Wild mallard	First reproductive year	23632832	0.72	0.8856
SRR1796039	Spleen	Male	PRJNA271731	Wild mallard	Wild mallard	First reproductive year	21318456	0.7302	0.8967
SRR1796040	Spleen	Male	PRJNA271731	Wild mallard	Wild mallard	First reproductive year	22165922	0.7303	0.8891
SRR1796041	Spleen	Male	PRJNA271731	Wild mallard	Wild mallard	First reproductive year	23128866	0.7367	0.8963
SRR3097697	Spleen	Male	PRJNA273367	Shaoxing Duck	Shaoxing Duck	4 weeks	63681935	0.7818	0.8874
SRR3097700	Spleen	Male	PRJNA273367	Shaoxing Duck	Shaoxing Duck	4 weeks	68077128	0.7044	0.8352
SRR3097703	Spleen	Male	PRJNA273367	Shaoxing Duck	Shaoxing Duck	4 weeks	67170551	0.7321	0.865
SRR3097706	Spleen	Male	PRJNA273367	Shaoxing Duck	Shaoxing Duck	4 weeks	65602782	0.7694	0.8782
SRR3097709	Spleen	Male	PRJNA273367	Shaoxing Duck	Shaoxing Duck	4 weeks	64766393	0.7819	0.8761
SRR5759660	Spleen	Unknown	PRJNA392032	Sansui_duck	Other	post natal day 50	11805662	0.7668	0.8538
SRR5759661	Spleen	Unknown	PRJNA392032	Sansui_duck	Other	post natal day 50	12875729	0.7585	0.8479
SRR5759662	Spleen	Unknown	PRJNA392032	Sansui_duck	Other	post natal day 50	12241504	0.7803	0.8515
SRR5759663	Spleen	Unknown	PRJNA392032	Sansui_duck	Other	post natal day 50	12392141	0.7776	0.846
SRR5759664	Spleen	Unknown	PRJNA392032	Sansui_duck	Other	post natal day 50	12310945	0.7339	0.8256
SRR5759665	Spleen	Unknown	PRJNA392032	Sansui_duck	Other	post natal day 50	12391936	0.7537	0.8403
SRR5759666	Spleen	Unknown	PRJNA392032	Sansui_duck	Other	post natal day 50	16808895	0.7553	0.8286
SRR797836	Spleen	Male	PRJNA194464	Shaoxing Duck	Shaoxing Duck	4 weeks	56146985	0.7438	0.826
SRR8296264	Spleen	Female	PRJNA509092	shelducks	Other	6 weeks	33052886	0.7952	0.889
SRR8296265	Spleen	Female	PRJNA509092	shelducks	Other	6 weeks	33811365	0.57	0.8187
SRR8296266	Spleen	Female	PRJNA509092	shelducks	Other	6 weeks	35390378	0.7563	0.8624
SRR8296267	Spleen	Female	PRJNA509092	shelducks	Other	6 weeks	34161631	0.8168	0.8904
SRR8296268	Spleen	Female	PRJNA509092	shelducks	Other	6 weeks	31226166	0.8192	0.9008
SRR8296269	Spleen	Female	PRJNA509092	shelducks	Other	6 weeks	33159445	0.7852	0.8704
SRR8296270	Spleen	Female	PRJNA509092	shelducks	Other	6 weeks	33923736	0.7919	0.8708
SRR8296271	Spleen	Female	PRJNA509092	shelducks	Other	6 weeks	36012172	0.7731	0.8611
CRR143640	Liver	female	PRJCA002803	Pekin duck	Pekin duck	2weeks	24620636	0.7055	0.8735
CRR143641	Liver	female	PRJCA002803	Pekin duck	Pekin duck	2weeks	23374708	0.8235	0.9284
CRR143642	Liver	female	PRJCA002803	Pekin duck	Pekin duck	2weeks	25285303	0.7774	0.9128
CRR143643	Liver	female	PRJCA002803	Pekin duck	Pekin duck	2weeks	30642125	0.8029	0.9241
CRR143644	Liver	female	PRJCA002803	Pekin duck	Pekin duck	2weeks	26052633	0.8431	0.9276
CRR143645	Liver	female	PRJCA002803	Pekin duck	Pekin duck	2weeks	30617948	0.724	0.8844
CRR143646	Liver	female	PRJCA002803	Pekin duck	Pekin duck	4 weeks	44716306	0.8164	0.9154
CRR143647	Liver	female	PRJCA002803	Pekin duck	Pekin duck	4 weeks	35263498	0.8367	0.9155
CRR143648	Liver	female	PRJCA002803	Pekin duck	Pekin duck	4 weeks	45214169	0.8261	0.9111
CRR143649	Liver	female	PRJCA002803	Pekin duck	Pekin duck	4 weeks	39069843	0.8325	0.9096
CRR143650	Liver	female	PRJCA002803	Pekin duck	Pekin duck	4 weeks	52288087	0.8168	0.9063
CRR143651	Liver	female	PRJCA002803	Pekin duck	Pekin duck	4 weeks	45956384	0.8312	0.9043
CRR143652	Liver	female	PRJCA002803	Pekin duck	Pekin duck	6weeks	38371038	0.8547	0.9222
CRR143653	Liver	female	PRJCA002803	Pekin duck	Pekin duck	6weeks	40065881	0.8382	0.9118
CRR143654	Liver	female	PRJCA002803	Pekin duck	Pekin duck	6weeks	48277788	0.8469	0.9195
CRR143656	Liver	female	PRJCA002803	Pekin duck	Pekin duck	6weeks	45242317	0.834	0.9117
SRR10058150	Liver	Unknown	PRJNA563502	Sparrow feather duck	Other	3weeks	24683543	0.7659	0.9125
SRR10058151	Liver	Unknown	PRJNA563502	Sparrow feather duck	Other	3weeks	26283823	0.7228	0.9047
SRR10058152	Liver	Unknown	PRJNA563502	Sparrow feather duck	Other	3weeks	27475948	0.7267	0.9188
SRR10058153	Liver	Unknown	PRJNA563502	Sparrow feather duck	Other	3weeks	31191769	0.7732	0.925
SRR10058154	Liver	Unknown	PRJNA563502	Sparrow feather duck	Other	3weeks	26038198	0.778	0.9058
SRR10058155	Liver	Unknown	PRJNA563502	Sparrow feather duck	Other	3weeks	33321575	0.7836	0.9237
SRR11040407	Liver	female	PRJNA605347	Shanma	Other	21weeks	19329733	0.8123	0.8753
SRR11040408	Liver	female	PRJNA605347	Shanma	Other	21weeks	19294525	0.8108	0.8736
SRR11040409	Liver	female	PRJNA605347	Shanma	Other	21weeks	18386263	0.795	0.8659
SRR11040410	Liver	female	PRJNA605347	Shanma	Other	21weeks	18324293	0.7847	0.8548
SRR11040411	Liver	female	PRJNA605347	Shanma	Other	21weeks	14875149	0.7892	0.8527
SRR11040412	Liver	female	PRJNA605347	Shanma	Other	21weeks	14812959	0.7896	0.8532
SRR11040413	Liver	female	PRJNA605347	Shanma	Other	21weeks	17384612	0.7875	0.8566
SRR11040414	Liver	female	PRJNA605347	Shanma	Other	21weeks	17296153	0.7771	0.8456
SRR11040415	Liver	female	PRJNA605347	Shanma	Other	21weeks	11425249	0.8019	0.8713
SRR11040416	Liver	female	PRJNA605347	Shanma	Other	21weeks	11377348	0.8024	0.8719
SRR11040417	Liver	female	PRJNA605347	Shanma	Other	21weeks	13373290	0.8183	0.8816
SRR11040418	Liver	female	PRJNA605347	Shanma	Other	21weeks	13326179	0.8169	0.8802
SRR12120249	Liver	female	PRJNA642918	Pekin duck	Pekin duck	embryonic day (ed) 25	41324239	0.8008	0.9016
SRR12120250	Liver	female	PRJNA642918	Pekin duck	Pekin duck	embryonic day (ed) 25	39253216	0.8045	0.8942
SRR12120251	Liver	female	PRJNA642918	Pekin duck	Pekin duck	embryonic day (ed) 25	39732445	0.7864	0.9036
SRR12120252	Liver	female	PRJNA642918	Pekin duck	Pekin duck	embryonic day (ed) 25	33006763	0.7766	0.911
SRR12120253	Liver	female	PRJNA642918	Pekin duck	Pekin duck	embryonic day (ed) 25	40787259	0.8088	0.9057
SRR12120254	Liver	male	PRJNA642918	Pekin duck	Pekin duck	embryonic day (ed) 25	39343418	0.7962	0.8996
SRR12120263	Liver	male	PRJNA642918	Pekin duck	Pekin duck	embryonic day (ed) 25	40144943	0.8122	0.908
SRR12120265	Liver	female	PRJNA642918	Jinding duck	Other	embryonic day (ed) 25	36983095	0.8383	0.9163
SRR12120266	Liver	female	PRJNA642918	Jinding duck	Other	embryonic day (ed) 25	33912735	0.798	0.8842
SRR12120267	Liver	female	PRJNA642918	Jinding duck	Other	embryonic day (ed) 25	43877596	0.7851	0.8691
SRR12120268	Liver	female	PRJNA642918	Jinding duck	Other	embryonic day (ed) 25	40605841	0.8101	0.9116
SRR12120269	Liver	female	PRJNA642918	Jinding duck	Other	embryonic day (ed) 25	35655335	0.806	0.9042
SRR12120270	Liver	male	PRJNA642918	Jinding duck	Other	embryonic day (ed) 25	40365990	0.7894	0.8807
SRR12120271	Liver	male	PRJNA642918	Jinding duck	Other	embryonic day (ed) 25	36719661	0.7765	0.8763
SRR12120272	Liver	male	PRJNA642918	Jinding duck	Other	embryonic day (ed) 25	35409909	0.7746	0.8742
SRR12120273	Liver	male	PRJNA642918	Jinding duck	Other	embryonic day (ed) 25	36747602	0.8228	0.9123
SRR12120274	Liver	male	PRJNA642918	Pekin duck	Pekin duck	embryonic day (ed) 25	37651400	0.8068	0.9088
SRR12120285	Liver	male	PRJNA642918	Pekin duck	Pekin duck	embryonic day (ed) 25	39880112	0.8133	0.911
SRR12120286	Liver	male	PRJNA642918	Pekin duck	Pekin duck	embryonic day (ed) 25	39059082	0.8259	0.9103
SRR12207244	Liver	female	PRJNA645648	Pekin duck	Pekin duck	4 weeks	39069843	0.8325	0.9096
SRR12207245	Liver	female	PRJNA645648	Pekin duck	Pekin duck	4 weeks	45214169	0.8261	0.9111
SRR12207246	Liver	female	PRJNA645648	Pekin duck	Pekin duck	4 weeks	35263498	0.8367	0.9155
SRR12207247	Liver	female	PRJNA645648	Pekin duck	Pekin duck	4 weeks	44716306	0.8164	0.9154
SRR12207248	Liver	female	PRJNA645648	Pekin duck	Pekin duck	2weeks	30617948	0.724	0.8844
SRR12207249	Liver	female	PRJNA645648	Pekin duck	Pekin duck	2weeks	26052633	0.8431	0.9276
SRR12207250	Liver	female	PRJNA645648	Pekin duck	Pekin duck	2weeks	30642125	0.8029	0.9241
SRR12207251	Liver	female	PRJNA645648	Pekin duck	Pekin duck	2weeks	25285303	0.7774	0.9128
SRR12207252	Liver	female	PRJNA645648	Pekin duck	Pekin duck	6weeks	38581291	0.8414	0.9104
SRR12207253	Liver	female	PRJNA645648	Pekin duck	Pekin duck	6weeks	45242317	0.834	0.9117
SRR12207254	Liver	female	PRJNA645648	Pekin duck	Pekin duck	6weeks	36768020	0.8396	0.9151
SRR12207255	Liver	female	PRJNA645648	Pekin duck	Pekin duck	6weeks	48277788	0.8469	0.9195
SRR12207256	Liver	female	PRJNA645648	Pekin duck	Pekin duck	6weeks	40065881	0.8382	0.9118
SRR12207257	Liver	female	PRJNA645648	Pekin duck	Pekin duck	6weeks	38371038	0.8547	0.9222
SRR12207258	Liver	female	PRJNA645648	Pekin duck	Pekin duck	4 weeks	45956384	0.8312	0.9043
SRR12207259	Liver	female	PRJNA645648	Pekin duck	Pekin duck	4 weeks	52288087	0.8168	0.9063
SRR12207260	Liver	female	PRJNA645648	Pekin duck	Pekin duck	2weeks	23374708	0.8235	0.9284
SRR12207261	Liver	female	PRJNA645648	Pekin duck	Pekin duck	2weeks	24620636	0.7055	0.8735
SRR12214123	Liver	female	PRJNA645648	Wild mallard	Wild mallard	4 weeks	25222880	0.7948	0.9404
SRR12214124	Liver	female	PRJNA645648	Wild mallard	Wild mallard	4 weeks	18438376	0.7674	0.9298
SRR12214125	Liver	female	PRJNA645648	Wild mallard	Wild mallard	4 weeks	26233530	0.7559	0.9302
SRR12214126	Liver	female	PRJNA645648	Wild mallard	Wild mallard	4 weeks	22023111	0.7798	0.9302
SRR12214127	Liver	female	PRJNA645648	Wild mallard	Wild mallard	2weeks	22345227	0.8158	0.9156
SRR12214128	Liver	female	PRJNA645648	Wild mallard	Wild mallard	2weeks	28876831	0.8269	0.9306
SRR12214129	Liver	female	PRJNA645648	Wild mallard	Wild mallard	2weeks	24915757	0.8369	0.927
SRR12214130	Liver	female	PRJNA645648	Wild mallard	Wild mallard	2weeks	24894902	0.8411	0.927
SRR12214131	Liver	female	PRJNA645648	Wild mallard	Wild mallard	6weeks	24395039	0.8508	0.9221
SRR12214132	Liver	female	PRJNA645648	Wild mallard	Wild mallard	6weeks	22343241	0.8587	0.9298
SRR12214133	Liver	female	PRJNA645648	Wild mallard	Wild mallard	6weeks	26050342	0.8712	0.9348
SRR12214134	Liver	female	PRJNA645648	Wild mallard	Wild mallard	6weeks	23298940	0.873	0.9377
SRR12214135	Liver	female	PRJNA645648	Wild mallard	Wild mallard	6weeks	21295745	0.8663	0.9306
SRR12214136	Liver	female	PRJNA645648	Wild mallard	Wild mallard	6weeks	21711113	0.8703	0.9338
SRR12214137	Liver	female	PRJNA645648	Wild mallard	Wild mallard	4 weeks	23204275	0.7826	0.9291
SRR12214138	Liver	female	PRJNA645648	Wild mallard	Wild mallard	4 weeks	28615332	0.7659	0.9245
SRR12214139	Liver	female	PRJNA645648	Wild mallard	Wild mallard	2weeks	21558279	0.8296	0.9249
SRR12214140	Liver	female	PRJNA645648	Wild mallard	Wild mallard	2weeks	25901387	0.8412	0.926
SRR12506099	Liver	Unknown	PRJNA609437	Pekin duck	Pekin duck	1week	26308635	0.5999	0.9072
SRR12506100	Liver	Unknown	PRJNA609437	Pekin duck	Pekin duck	1week	23222766	0.6989	0.9133
SRR12506101	Liver	Unknown	PRJNA609437	Pekin duck	Pekin duck	1week	21547638	0.6956	0.8981
SRR12506102	Liver	Unknown	PRJNA609437	Pekin duck	Pekin duck	1week	22887799	0.6818	0.8911
SRR12506103	Liver	Unknown	PRJNA609437	Pekin duck	Pekin duck	1week	21420710	0.6803	0.9205
SRR12506104	Liver	Unknown	PRJNA609437	Pekin duck	Pekin duck	1week	20982868	0.7014	0.8987
SRR12506105	Liver	Unknown	PRJNA609437	Pekin duck	Pekin duck	1week	20773528	0.6985	0.9032
SRR12506106	Liver	Unknown	PRJNA609437	Pekin duck	Pekin duck	1week	24453067	0.6884	0.8953
SRR12506107	Liver	Unknown	PRJNA609437	Pekin duck	Pekin duck	1week	28489666	0.6887	0.9015
SRR12506108	Liver	Unknown	PRJNA609437	Pekin duck	Pekin duck	1week	23046613	0.701	0.9053
SRR12506109	Liver	Unknown	PRJNA609437	Pekin duck	Pekin duck	1week	24318418	0.7273	0.8812
SRR12506110	Liver	Unknown	PRJNA609437	Pekin duck	Pekin duck	1week	28118524	0.6704	0.9115
SRR12506111	Liver	Unknown	PRJNA609437	Pekin duck	Pekin duck	1week	19709059	0.6967	0.8917
SRR12506112	Liver	Unknown	PRJNA609437	Pekin duck	Pekin duck	1week	26768565	0.7311	0.8999
SRR12506113	Liver	Unknown	PRJNA609437	Pekin duck	Pekin duck	1week	22330194	0.7296	0.9065
SRR12506114	Liver	Unknown	PRJNA609437	Pekin duck	Pekin duck	1week	21100855	0.7385	0.8974
SRR12506115	Liver	Unknown	PRJNA609437	Pekin duck	Pekin duck	1week	26940256	0.6451	0.9052
SRR12506116	Liver	Unknown	PRJNA609437	Pekin duck	Pekin duck	1week	30646255	0.6694	0.888
SRR12506117	Liver	Unknown	PRJNA609437	Pekin duck	Pekin duck	1week	26048663	0.6991	0.8945
SRR12506118	Liver	Unknown	PRJNA609437	Pekin duck	Pekin duck	1week	21412387	0.6808	0.8964
SRR12506119	Liver	Unknown	PRJNA609437	Pekin duck	Pekin duck	1week	29322224	0.738	0.9067
SRR12506120	Liver	Unknown	PRJNA609437	Pekin duck	Pekin duck	1week	23256355	0.6869	0.8949
SRR12506121	Liver	Unknown	PRJNA609437	Pekin duck	Pekin duck	1week	53277879	0.6867	0.8937
SRR12506122	Liver	Unknown	PRJNA609437	Pekin duck	Pekin duck	1week	21369742	0.6575	0.888
SRR13311632	Liver	Unknown	PRJNA688155	Pekin duck	Pekin duck	1week	11583113	0.3037	0.9221
SRR13311633	Liver	Unknown	PRJNA688155	Pekin duck	Pekin duck	1week	11296182	0.3021	0.915
SRR13311634	Liver	Unknown	PRJNA688155	Pekin duck	Pekin duck	1week	12703200	0.3028	0.9133
SRR13311638	Liver	Unknown	PRJNA688155	Pekin duck	Pekin duck	1week	13105846	0.3023	0.9179
SRR13311639	Liver	Unknown	PRJNA688155	Pekin duck	Pekin duck	1week	12679160	0.2963	0.928
SRR13311640	Liver	Unknown	PRJNA688155	Pekin duck	Pekin duck	1week	12044918	0.2967	0.9097
SRR13311644	Liver	Unknown	PRJNA688155	Pekin duck	Pekin duck	1week	10505295	0.3052	0.9129
SRR13311645	Liver	Unknown	PRJNA688155	Pekin duck	Pekin duck	1week	12450667	0.2997	0.9143
SRR13311646	Liver	Unknown	PRJNA688155	Pekin duck	Pekin duck	1week	13924433	0.2935	0.9005
SRR13311650	Liver	Unknown	PRJNA688155	Pekin duck	Pekin duck	1week	12293206	0.2789	0.9147
SRR13311651	Liver	Unknown	PRJNA688155	Pekin duck	Pekin duck	1week	12747826	0.2587	0.9336
SRR13311652	Liver	Unknown	PRJNA688155	Pekin duck	Pekin duck	1week	13626639	0.2616	0.933
SRR13311656	Liver	Unknown	PRJNA688155	Pekin duck	Pekin duck	1week	12987792	0.34	0.926
SRR13311657	Liver	Unknown	PRJNA688155	Pekin duck	Pekin duck	1week	11357760	0.3323	0.9244
SRR13311658	Liver	Unknown	PRJNA688155	Pekin duck	Pekin duck	1week	11920996	0.2971	0.9122
SRR13311662	Liver	Unknown	PRJNA688155	Pekin duck	Pekin duck	1week	12162541	0.3162	0.9161
SRR13311663	Liver	Unknown	PRJNA688155	Pekin duck	Pekin duck	1week	10822506	0.3055	0.9194
SRR13311664	Liver	Unknown	PRJNA688155	Pekin duck	Pekin duck	1week	8757744	0.2991	0.9132
SRR13311668	Liver	Unknown	PRJNA688155	Pekin duck	Pekin duck	1week	13240541	0.3031	0.9118
SRR13311669	Liver	Unknown	PRJNA688155	Pekin duck	Pekin duck	1week	12875787	0.2963	0.9086
SRR13311670	Liver	Unknown	PRJNA688155	Pekin duck	Pekin duck	1week	10625657	0.2962	0.916
SRR13311674	Liver	Unknown	PRJNA688155	Pekin duck	Pekin duck	1week	13409785	0.2862	0.9275
SRR13311675	Liver	Unknown	PRJNA688155	Pekin duck	Pekin duck	1week	12188880	0.2871	0.9278
SRR13311676	Liver	Unknown	PRJNA688155	Pekin duck	Pekin duck	1week	12740185	0.2971	0.929
SRR17097809	Liver	female	PRJNA785593	Jingjiang duck	Other	72weeks	28069012	0.8202	0.9111
SRR17097810	Liver	female	PRJNA785593	Jingjiang duck	Other	72weeks	30871413	0.7	0.8177
SRR17097811	Liver	female	PRJNA785593	Jingjiang duck	Other	72weeks	33725014	0.7197	0.8254
SRR17097812	Liver	female	PRJNA785593	Jingjiang duck	Other	72weeks	38254100	0.7697	0.8431
SRR17097813	Liver	female	PRJNA785593	Jingjiang duck	Other	72weeks	24322807	0.7994	0.865
SRR17097814	Liver	female	PRJNA785593	Jingjiang duck	Other	72weeks	21911500	0.7737	0.8454
SRR17097815	Liver	female	PRJNA785593	Jingjiang duck	Other	72weeks	23239066	0.7797	0.8514
SRR17097816	Liver	female	PRJNA785593	Jingjiang duck	Other	72weeks	28535603	0.7852	0.9142
SRR17097817	Liver	female	PRJNA785593	Jingjiang duck	Other	72weeks	23011380	0.7271	0.8039
SRR17097818	Liver	female	PRJNA785593	Jingjiang duck	Other	72weeks	23793033	0.7727	0.8458
SRR17097819	Liver	female	PRJNA785593	Jingjiang duck	Other	72weeks	23125818	0.7766	0.8438
SRR17097820	Liver	female	PRJNA785593	Jingjiang duck	Other	72weeks	30573164	0.7569	0.8253
SRR17097821	Liver	female	PRJNA785593	Jingjiang duck	Other	72weeks	27853670	0.7792	0.841
SRR17097822	Liver	female	PRJNA785593	Jingjiang duck	Other	72weeks	19873617	0.8401	0.9168
SRR17097823	Liver	female	PRJNA785593	Jingjiang duck	Other	72weeks	22157145	0.8638	0.9257
SRR17097824	Liver	female	PRJNA785593	Jingjiang duck	Other	72weeks	27804576	0.825	0.8821
SRR17097825	Liver	female	PRJNA785593	Jingjiang duck	Other	72weeks	34606027	0.7365	0.8257
SRR17097826	Liver	female	PRJNA785593	Jingjiang duck	Other	72weeks	22471261	0.7772	0.8426
SRR17097827	Liver	female	PRJNA785593	Jingjiang duck	Other	72weeks	31000558	0.7803	0.8434
SRR17097828	Liver	female	PRJNA785593	Jingjiang duck	Other	72weeks	23146332	0.7554	0.8204
SRR17097829	Liver	female	PRJNA785593	Jingjiang duck	Other	72weeks	25133914	0.7928	0.8478
SRR17097830	Liver	female	PRJNA785593	Jingjiang duck	Other	72weeks	24557114	0.7733	0.8292
SRR17097831	Liver	female	PRJNA785593	Jingjiang duck	Other	72weeks	30053512	0.7358	0.8328
SRR17097832	Liver	female	PRJNA785593	Jingjiang duck	Other	72weeks	33448229	0.7703	0.8445
SRR17097833	Liver	female	PRJNA785593	Jingjiang duck	Other	72weeks	41135426	0.7966	0.8632
SRR17097834	Liver	female	PRJNA785593	Jingjiang duck	Other	72weeks	30689419	0.7562	0.8138
SRR17097835	Liver	female	PRJNA785593	Jingjiang duck	Other	72weeks	31661066	0.7703	0.8474
SRR17097836	Liver	female	PRJNA785593	Jingjiang duck	Other	72weeks	27578512	0.7628	0.8498
SRR17303231	Liver	female	PRJNA791524	chara	Other	mature	15469857	0.8292	0.9501
SRR17303232	Liver	female	PRJNA791524	chara	Other	mature	91546970	0.8019	0.9315
SRR17303233	Liver	female	PRJNA791524	chara	Other	mature	68414303	0.5881	0.9579
SRR1910463	Liver	Unknown	PRJNA277955	Pekin duck	Pekin duck	1day	13040370	0.8452	0.9493
SRR1910464	Liver	Unknown	PRJNA277955	Pekin duck	Pekin duck	1day	9337651	0.8381	0.9401
SRR1910465	Liver	Unknown	PRJNA277955	Pekin duck	Pekin duck	1day	10183338	0.8209	0.9467
SRR2321390	Liver	Unknown	PRJNA295222	Pekin duck	Pekin duck	1day	14052791	0.8755	0.9436
SRR2321391	Liver	Unknown	PRJNA295222	Pekin duck	Pekin duck	1day	10153450	0.8871	0.9471
SRR2321392	Liver	Unknown	PRJNA295222	Pekin duck	Pekin duck	1day	16203485	0.8675	0.9435
SRR2321393	Liver	Unknown	PRJNA295222	Pekin duck	Pekin duck	1day	11666450	0.8908	0.9457
SRR2321394	Liver	Unknown	PRJNA295222	Pekin duck	Pekin duck	1day	12726736	0.8839	0.9446
SRR2321395	Liver	Unknown	PRJNA295222	Pekin duck	Pekin duck	1day	11447266	0.8936	0.9463
SRR6318546	Liver	male	PRJNA419583	Wild mallard	Wild mallard	mature	21164257	0.7997	0.896
SRR6318547	Liver	male	PRJNA419583	Wild mallard	Wild mallard	mature	23636322	0.7805	0.8902
SRR6318548	Liver	male	PRJNA419583	Wild mallard	Wild mallard	mature	20857933	0.7904	0.8888
SRR6318549	Liver	male	PRJNA419583	Wild mallard	Wild mallard	mature	20890107	0.8185	0.9143
SRR6318550	Liver	male	PRJNA419583	Wild mallard	Wild mallard	mature	21531134	0.8079	0.8997
SRR6318551	Liver	male	PRJNA419583	Wild mallard	Wild mallard	mature	20522872	0.8049	0.8963
SRR6318568	Liver	male	PRJNA419583	Wild mallard	Wild mallard	mature	21763062	0.8068	0.8948
SRR6318569	Liver	male	PRJNA419583	Pekin duck	Pekin duck	mature	22892111	0.8207	0.907
SRR6318570	Liver	male	PRJNA419583	Pekin duck	Pekin duck	mature	27577138	0.7125	0.8689
SRR6318571	Liver	male	PRJNA419583	Pekin duck	Pekin duck	mature	24677680	0.8083	0.8956
SRR6318572	Liver	male	PRJNA419583	Jinding duck	Other	mature	20676261	0.8155	0.8956
SRR6318573	Liver	male	PRJNA419583	Shanma	Other	mature	22167008	0.8069	0.8945
SRR6318574	Liver	male	PRJNA419583	Shaoxing Duck	Shaoxing Duck	mature	24748691	0.8078	0.9055
SRR6318575	Liver	male	PRJNA419583	Gaoyou	Other	mature	23242151	0.8099	0.8922
SRR6820457	Liver	male	PRJNA437527	Pekin duck	Pekin duck	6weeks	40385785	0.7855	0.92
SRR6820458	Liver	male	PRJNA437527	Pekin duck	Pekin duck	6weeks	30207474	0.8052	0.9238
SRR6820459	Liver	male	PRJNA437527	Pekin duck	Pekin duck	6weeks	35040459	0.8589	0.9308
SRR6820460	Liver	male	PRJNA437527	Pekin duck	Pekin duck	6weeks	31864156	0.7855	0.8999
SRR6820461	Liver	male	PRJNA437527	Pekin duck	Pekin duck	6weeks	39387783	0.8034	0.9083
SRR6820462	Liver	male	PRJNA437527	Pekin duck	Pekin duck	6weeks	26914275	0.8368	0.9337
SRR6820463	Liver	male	PRJNA437527	Pekin duck	Pekin duck	6weeks	32841730	0.8181	0.9251
SRR6820464	Liver	male	PRJNA437527	Pekin duck	Pekin duck	6weeks	33955032	0.8586	0.9312
SRR6820465	Liver	male	PRJNA437527	Pekin duck	Pekin duck	6weeks	33073382	0.8496	0.9326
SRR7127376	Liver	male	PRJNA459507	Pekin duck	Pekin duck	14weeks	19503244	0.8374	0.9533
SRR7127377	Liver	male	PRJNA459507	Pekin duck	Pekin duck	14weeks	17243208	0.8501	0.9542
SRR7127382	Liver	male	PRJNA459507	Pekin duck	Pekin duck	14weeks	49165691	0.8628	0.9547
SRR7127383	Liver	male	PRJNA459507	Pekin duck	Pekin duck	14weeks	26409760	0.8602	0.9549
SRR7127384	Liver	male	PRJNA459507	Pekin duck	Pekin duck	14weeks	31276775	0.8686	0.9562
SRR7127385	Liver	male	PRJNA459507	Pekin duck	Pekin duck	14weeks	26667083	0.8589	0.9525
SRR7127386	Liver	male	PRJNA459507	Pekin duck	Pekin duck	14weeks	30884107	0.8398	0.9538
SRR7127387	Liver	male	PRJNA459507	Pekin duck	Pekin duck	14weeks	31918168	0.8488	0.9517
SRR7127388	Liver	male	PRJNA459507	Pekin duck	Pekin duck	14weeks	14255309	0.8572	0.9437
SRR7127389	Liver	male	PRJNA459507	Pekin duck	Pekin duck	14weeks	30596176	0.8612	0.9519
SRR7127402	Liver	male	PRJNA459507	Pekin duck	Pekin duck	14weeks	19236995	0.8168	0.9462
SRR7127405	Liver	male	PRJNA459507	Pekin duck	Pekin duck	14weeks	30523658	0.8157	0.9505
SRR7127406	Liver	male	PRJNA459507	Pekin duck	Pekin duck	14weeks	23630168	0.8423	0.9505
SRR7127407	Liver	male	PRJNA459507	Pekin duck	Pekin duck	14weeks	35736795	0.8384	0.9509
SRR7127408	Liver	male	PRJNA459507	Pekin duck	Pekin duck	14weeks	27976221	0.8328	0.9422
SRR7127409	Liver	male	PRJNA459507	Pekin duck	Pekin duck	14weeks	19482292	0.7891	0.9411
SRR7127410	Liver	male	PRJNA459507	Pekin duck	Pekin duck	14weeks	20992011	0.7824	0.9472
SRR7127411	Liver	male	PRJNA459507	Pekin duck	Pekin duck	14weeks	28984685	0.8253	0.9468
SRR7127412	Liver	male	PRJNA459507	Pekin duck	Pekin duck	14weeks	16713172	0.8326	0.952
SRR7127414	Liver	male	PRJNA459507	Pekin duck	Pekin duck	14weeks	30126455	0.7656	0.944
SRR7141759	Liver	female	PRJNA454723	Shanma	Other	53weeks	12032690	0.8287	0.9378
SRR7141760	Liver	female	PRJNA454723	Shanma	Other	53weeks	10607220	0.8206	0.9315
SRR7141761	Liver	female	PRJNA454723	Shanma	Other	53weeks	11119413	0.7585	0.9025
SRR7141762	Liver	female	PRJNA454723	Shanma	Other	53weeks	11181206	0.8241	0.9394
SRR7141763	Liver	female	PRJNA454723	Shanma	Other	53weeks	11535069	0.8412	0.9428
SRR7141764	Liver	female	PRJNA454723	Shanma	Other	53weeks	10405325	0.8404	0.9341
SRR7141765	Liver	female	PRJNA454723	Shanma	Other	53weeks	12136632	0.8297	0.9331
SRR7141766	Liver	female	PRJNA454723	Shanma	Other	53weeks	10706930	0.8191	0.9322
SRR7141767	Liver	female	PRJNA454723	Shanma	Other	53weeks	11641658	0.8108	0.9165
SRR7146572	Liver	female	PRJNA470776	Shanma	Other	53weeks	29155874	0.7999	0.898
SRR7370070	Liver	male	PRJNA476836	Chaohu duck	Other	12weeks	24155389	0.697	0.9121
SRR7370071	Liver	male	PRJNA476836	Chaohu duck	Other	12weeks	25560555	0.7304	0.9249
SRR7370072	Liver	male	PRJNA476836	Chaohu duck	Other	12weeks	25066542	0.7518	0.9177
SRR7370073	Liver	male	PRJNA476836	Chaohu duck	Other	12weeks	25382088	0.7886	0.9193
SRR7370074	Liver	male	PRJNA476836	Chaohu duck	Other	12weeks	27777014	0.7786	0.9248
SRR7370075	Liver	male	PRJNA476836	Chaohu duck	Other	12weeks	23997546	0.7187	0.9131
SRR8053817	Liver	female	PRJNA496401	Shaoxing Duck	Shaoxing Duck	43weeks	30316670	0.8378	0.9056
SRR8053818	Liver	female	PRJNA496401	Shaoxing Duck	Shaoxing Duck	43weeks	28373235	0.8724	0.9244
SRR8053819	Liver	female	PRJNA496401	Shaoxing Duck	Shaoxing Duck	43weeks	27397474	0.8385	0.9109
SRR8053820	Liver	female	PRJNA496401	Shaoxing Duck	Shaoxing Duck	43weeks	28535084	0.8715	0.9274
SRR8053821	Liver	female	PRJNA496401	Shaoxing Duck	Shaoxing Duck	43weeks	25919200	0.8464	0.9148
SRR8053824	Liver	female	PRJNA496401	Shaoxing Duck	Shaoxing Duck	43weeks	29737998	0.8422	0.9183
SRR8833169	Liver	male	PRJNA530027	Pekin duck	Pekin duck	3weeks	22866749	0.7856	0.9307
SRR8833170	Liver	male	PRJNA530027	Pekin duck	Pekin duck	3weeks	25245342	0.7883	0.9316
SRR8833171	Liver	male	PRJNA530027	Pekin duck	Pekin duck	3weeks	23809031	0.7932	0.9315
SRR8833172	Liver	male	PRJNA530027	Pekin duck	Pekin duck	3weeks	14620427	0.7737	0.9302
SRR8833173	Liver	male	PRJNA530027	Pekin duck	Pekin duck	3weeks	23482773	0.7797	0.926
SRR8833174	Liver	male	PRJNA530027	Pekin duck	Pekin duck	3weeks	27187166	0.7483	0.934
SRR8833175	Liver	male	PRJNA530027	Pekin duck	Pekin duck	3weeks	29545937	0.7208	0.9224
SRR8833176	Liver	male	PRJNA530027	Pekin duck	Pekin duck	3weeks	20765486	0.7459	0.9248
SRR8833177	Liver	male	PRJNA530027	Pekin duck	Pekin duck	3weeks	26754986	0.7328	0.9237
							22521826891		0.8892
