# Supplementary material for: Cis-eQTLs in seven duck tissues identify novel candidate genes for growth and carcass traits
Source: BMC Genomics. 2024 Apr 30;25:429. doi: 10.1186/s12864-024-10338-7 (PMC11061949; doi:10.1186/s12864-024-10338-7)
Supplement: Supplementary file 13 — Additional file 13: Table S2. The consistency of SNPs calling using different RNA-seq samples from the same individuals. [file 12864_2024_10338_MOESM13_ESM.xlsx]

## Sheet: Sheet1
Sample_name	Liver_sample_id	Muscle_sample_id	Consistency
MDZM3	SRR6318546	SRR6318560	0.995787
MDZM2	SRR6318547	SRR6318561	0.994434
MDNM2	SRR6318548	SRR6318577	0.994692
MDNM1	SRR6318549	SRR6318576	0.994505
MDZM1	SRR6318550	SRR6318562	0.996832
MDNM3	SRR6318551	SRR6318563	0.994538
MDZM4	SRR6318568	SRR6318559	0.994127
PKM1	SRR6318569	SRR6318558	0.996342
CVM1	SRR6318570	SRR6318557	0.996809
MLM1	SRR6318571	SRR6318556	0.995029
JDM1	SRR6318572	SRR6318565	0.998305
SMM1	SRR6318573	SRR6318564	0.994399
SXM1	SRR6318574	SRR6318566	0.998841
GYM1	SRR6318575	SRR6318567	0.99734
