# Supplementary material for: Cis-eQTLs in seven duck tissues identify novel candidate genes for growth and carcass traits
Source: BMC Genomics. 2024 Apr 30;25:429. doi: 10.1186/s12864-024-10338-7 (PMC11061949; doi:10.1186/s12864-024-10338-7)
Supplement: Supplementary file 14 — Additional file 14: Table S3. Result of principal component significance test for genotype. [file 12864_2024_10338_MOESM14_ESM.xlsx]

## Sheet: merge_QC.eigenvaltw
Principal component	Eigenvalue	Difference	Twstat	P-value	Effect. n
1	85.507	NA	1.299	0.0315711	15.944
2	56.335	-29.172	1.358	0.0289006	21.848
3	47.1269	-9.2081	4.162	0.000154826	29.798
4	18.55	-28.5769	0.828	0.0614987	115.35
5	16.0802	-2.4698	0.662	0.0765917	142.18
6	14.0963	-1.9839	0.445	0.100615	175.298
7	12.8694	-1.2269	0.967	0.0508393	215.362
8	11.1136	-1.7558	0.164	0.140145	286.116
9	9.88861	-1.22499	-0.704	0.330219	355.053
10	9.19124	-0.69737	-0.913	0.389936	409.793
11	8.7592	-0.43204	-0.459	0.266122	469.001
12	8.42172	-0.33748	NA	NA	NA
13	7.3644	-1.05732	NA	NA	NA
14	7.0132	-0.3512	NA	NA	NA
15	6.80633	-0.20687	NA	NA	NA
16	6.3296	-0.47673	NA	NA	NA
17	6.10035	-0.22925	NA	NA	NA
18	5.93117	-0.16918	NA	NA	NA
19	5.59577	-0.3354	NA	NA	NA
20	5.38906	-0.20671	NA	NA	NA
Note: Principal component significance test was conducted using EIGENSTRAT version 6.1.4 package (https://data.broadinstitute.org/alkesgroup/EIGENSOFT/EIG-6.1.4.tar.gz)
