# Supplementary material for: Cis-eQTLs in seven duck tissues identify novel candidate genes for growth and carcass traits
Source: BMC Genomics. 2024 Apr 30;25:429. doi: 10.1186/s12864-024-10338-7 (PMC11061949; doi:10.1186/s12864-024-10338-7)
Supplement: Supplementary file 15 — Additional file 15: Table S4. The summary of GWAS results for 50 agronomic traits. [file 12864_2024_10338_MOESM15_ESM.xlsx]

## Sheet: Sheet1
Traits	Traits	Category	No. of Individuals	Number of GWAS signals (P<5E-8)	Number of GWAS signals (P<1E-5)
BW1	Body weight at 1 day	Body weight	941	98	1373
BW19	Body weight at 19 days	Body weight	326	486	1268
BW28	Body weight at 28 days	Body weight	461	262	872
BW56	Body weight at 56 days	Body weight	935	103	466
BMW	Breast muscle width	Breast morphological	326	7	162
KL	Keel length	Breast morphological	461	0	120
BMT	Breast muscle thickness	Breast morphological	935	1	172
SFT	Skin and fat thickness	Breast morphological	325	487	1259
BMV	Breast muscle volume	Breast morphological	457	138	425
ADG1-56	Average daily gain from 1 day to 56 days	Growth	933	101	1361
ADG19-56	Average daily gain from 19 day to 56 days	Growth	933	1	92
ADG28-56	Average daily gain from 28 day to 56 days	Growth	935	2	129
ADG1-19	Average daily gain from 1 day to 19 days	Growth	933	2	136
ADG1-28	Average daily gain from 1 day to 28 days	Growth	935	45	286
CWT	Carcass weight	Slaughter weight	941	466	1248
SWWW	Skeleton without wings weight	Slaughter weight	941	569	1541
NWT	Neck weight	Slaughter weight	941	1005	2205
HDWT	Head weight	Slaughter weight	941	751	1849
SFWT	Skin subcutaneous fat weight	Slaughter weight	941	100	362
SGWT	Swing weight	Slaughter weight	941	632	1890
SKWT	Skeleton weight	Slaughter weight	941	616	1619
BMWT	Breast muscle weight	Slaughter weight	941	15	268
LMWT	Leg muscle weight	Slaughter weight	941	773	1806
HTWT	Heart weight	Slaughter weight	941	154	472
LWT	Liver weight	Slaughter weight	941	192	1036
GWT	Gizzard weight	Slaughter weight	941	181	540
AFWT	Abdominal fat weight	Slaughter weight	941	1	217
FWT	Feet weight	Slaughter weight	941	649	1651
DL	Duodenum length	Length	941	16	310
JL	Jejunum length	Length	941	24	226
IL	Ileum length	Length	941	26	251
TIL	Total intestine length	Length	941	52	291
NL	Neck length	Length	941	680	1655
EW	Eviscerated weight	Slaughter weight	941	504	1279
DP	Dressed percentage	Slaughter percantage	941	1	105
EP	Eviscerated percentage	Slaughter percantage	941	6	426
BMP	Breast muscle percentage	Slaughter percantage	941	28	496
LGMP	Leg muscle percentage	Slaughter percantage	941	29	1003
SSFP	Skin subcutaneous fat percentage	Slaughter percantage	941	0	179
AFP	Abdominal fat percentage	Slaughter percantage	941	6	385
LNMP	Lean meat percentage	Slaughter percantage	941	2	140
SGP	Swing percentage	Slaughter percantage	941	0	115
SL	Shank length	Length	941	174	581
HTP	Heart percentage	Slaughter percantage	941	1	161
LP	Liver percentage	Slaughter percantage	941	1	238
GP	Gizzard percentage	Slaughter percantage	941	8	362
FP	Feet percentage	Slaughter percantage	941	702	3759
SKP	Skeleton percentage	Slaughter percantage	941	1	182
NP	Neck percentage	Slaughter percantage	941	2	257
HDP	Head percentage	Slaughter percantage	941	1	191
Note: The GWAS of some traits were reported in Zhengkui et al., 20181.
1. Zhou Z, Li M, Cheng H, et al. An intercross population study reveals genes associated with body size and plumage color in ducks[J]. Nature Communications, 2018, 9(1): 2648.
