# Supplementary material for: Cis-eQTLs in seven duck tissues identify novel candidate genes for growth and carcass traits
Source: BMC Genomics. 2024 Apr 30;25:429. doi: 10.1186/s12864-024-10338-7 (PMC11061949; doi:10.1186/s12864-024-10338-7)
Supplement: Supplementary file 16 — Additional file 16: Table S5. GO and KEEG annotation of 244 eGenes shared by at least four tissues. [file 12864_2024_10338_MOESM16_ESM.xlsx]

## Sheet: Sheet1
Category	Term	Count	Percentage%	Genes	List Total	Pop Hits	Pop Total	Fold Enrichment	PValue
GOTERM_CC_DIRECT	GO:0005654~nucleoplasm	68	38.8571	STEEP1, CUEDC2, SETD7, MKI67, ING5, PSMD9, NOB1, CASP6, RUVBL1, SH3BGRL2, POLL, MYBL2, NBN, FBXO7, GEN1, RFC4, RBM18, DAPK3, HUS1, VRK3, ILF2, ITFG2, JMJD6, RBL1, SDE2, RPL27, ANAPC5, RHNO1, SF3B5, GTF3C4, POLDIP3, PRKDC, SF3B6, BRCC3, SDAD1, NFS1, CHTF8, BAG3, PPP1R8, NUP88, RBM11, MBD4, NOP14, CENPV, XRCC6, YIPF1, TIMMDC1, NIFK, SETDB1, GINS3, TAF11, MICAL3, NUP153, PALB2, MLH3, WDR55, PM20D2, …	168	4031	20624	2.0709	6.45265e-10
GOTERM_CC_DIRECT	GO:0005739~mitochondrion	27	15.4286	PANK2, GTF3C4, PARS2, IBA57, ABAT, MRPL13, NFS1, ABHD11, FBXO7, RAB11FIP5, TGM2, SLC30A7, STPG1, PHYH, HARS1, TIMMDC1, NUBPL, HSPA4, ERAL1, COQ10B, SLC25A38, ERN1, PYURF, LYRM2, SFXN4, YME1L1, ISCU	168	1458	20624	2.27337	0.000117092
GOTERM_CC_DIRECT	GO:0005829~cytosol	67	38.2857	PANK2, CUEDC2, RAB3A, TPMT, JPT2, PYGL, SMG8, EDC3, PEX26, PSMD9, NOB1, QARS1, CAPN7, CASP6, NAPRT, RUVBL1, COTL1, NBN, NUDT15, FBXO7, TGM2, PHYH, PLA2G4B, RBM18, ANGEL1, DAPK3, PPP2R5A, HUS1, PLPBP, NME3, PEX1, ITFG2, JMJD6, EHHADH, SDE2, RPL27, ANAPC5, PPEF2, ISCU, SAMD8, POLDIP3, PRKDC, UBA5, BRCC3, CLN5, NFS1, BAG3, STK38, NUP88, CENPV, HARS1, XRCC6, NEK4, HSPA4, ST13, FBXO38, MICAL3, NUP153,…	168	5593	20624	1.4706	0.000320808
GOTERM_MF_DIRECT	GO:0005524~ATP binding	29	16.5714	PANK2, PRKDC, UBA5, PARS2, PYGL, MKI67, QARS1, FIGNL1, STK38, RUVBL1, MYO18A, TGM2, ABCA2, HARS1, XRCC6, RFC4, NEK4, NUBPL, MMAB, HSPA4, DAPK3, NME3, PEX1, VRK3, MLH3, ERN1, MSH4, YME1L1, ITM2C	165	1543	18945	2.15796	0.000140944
GOTERM_BP_DIRECT	GO:0000723~telomere maintenance	6	3.42857	XRCC6, PRKDC, RPA3, RUVBL1, HUS1, NBN	159	60	19414	12.2101	0.000127558
GOTERM_BP_DIRECT	GO:0000724~double-strand break repair via homologous recombination	7	4	GEN1, RPA3, SWI5, HUS1, POLL, NBN, PALB2	159	98	19414	8.72147	0.000150063
GOTERM_BP_DIRECT	GO:0016226~iron-sulfur cluster assembly	5	2.85714	NFS1, NUBPL, IBA57, CIAO3, ISCU	159	36	19414	16.9584	0.000203077
GOTERM_BP_DIRECT	GO:0071479~cellular response to ionizing radiation	5	2.85714	FIGNL1, SWI5, HUS1, BRCC3, RHNO1	159	40	19414	15.2626	0.000307207
GOTERM_BP_DIRECT	GO:0006260~DNA replication	7	4	ING5, RFC4, CHTF8, GINS3, RPA3, SDE2, POLL	159	121	19414	7.06367	0.00047008
GOTERM_CC_DIRECT	GO:0005634~nucleus	68	38.8571	STEEP1, PANK2, JPT2, SETD7, MKI67, N4BP2L2, ING5, PSMD9, CAPN7, CASP6, RUVBL1, MYO18A, COTL1, POLL, MYBL2, NBN, METTL16, FBXO7, TGM2, STPG1, RFC4, ANGEL1, DAPK3, PPP2R5A, HUS1, VRK3, HDHD3, ILF2, JMJD6, MSH4, SDE2, RPL27, ANAPC5, PPEF2, ISCU, RHNO1, SF3B5, POLDIP3, PRKDC, UBA5, SF3B6, BRCC3, NFS1, BAG3, FIGNL1, PPP1R8, STK38, SWI5, RBM11, MBD4, CENPV, XRCC6, SETDB1, HSPA4, FBXO38, GINS3, TAF11, M…	168	6033	20624	1.38369	0.001651
GOTERM_CC_DIRECT	GO:0005777~peroxisome	6	3.42857	PHYH, SZT2, EHHADH, SERHL2, PEX1, PEX26	168	111	20624	6.63578	0.00210647
GOTERM_MF_DIRECT	GO:0051536~iron-sulfur cluster binding	4	2.28571	NFS1, NUBPL, ABAT, ISCU	165	23	18945	19.9684	0.000993136
GOTERM_BP_DIRECT	GO:0032508~DNA duplex unwinding	5	2.85714	XRCC6, RFC4, CHTF8, RUVBL1, NBN	159	60	19414	10.1751	0.00144514
KEGG_PATHWAY	hsa03440:Homologous recombination	4	2.28571	RPA3, BRCC3, NBN, PALB2	71	41	8465	11.6317	0.00461066
KEGG_PATHWAY	hsa03450:Non-homologous end-joining	3	1.71429	XRCC6, PRKDC, POLL	71	13	8465	27.5135	0.00495742
GOTERM_BP_DIRECT	GO:0006325~chromatin organization	9	5.14286	ING5, RBL1, SETDB1, SETD7, TADA3, DAPK3, PWWP3A, BRCC3, JMJD6	159	284	19414	3.86939	0.00231234
GOTERM_BP_DIRECT	GO:0048660~regulation of smooth muscle cell proliferation	3	1.71429	XRCC6, NR4A3, PRKDC	159	10	19414	36.6302	0.00283752
KEGG_PATHWAY	hsa01240:Biosynthesis of cofactors	6	3.42857	PANK2, NFS1, PHOSPHO2, MMAB, NAPRT, NME3	71	153	8465	4.6755	0.0085157
KEGG_PATHWAY	hsa03430:Mismatch repair	3	1.71429	RFC4, RPA3, MLH3	71	23	8465	15.5511	0.0152465
GOTERM_BP_DIRECT	GO:1900264~positive regulation of DNA-directed DNA polymerase activity	3	1.71429	RFC4, CHTF8, GINS3	159	13	19414	28.1771	0.00484019
GOTERM_CC_DIRECT	GO:0005764~lysosome	8	4.57143	ABCA2, RAB3A, PLEKHM2, TMEM9, HPSE, RAB9B, CLN5, ITM2C	168	312	20624	3.14774	0.0137716
GOTERM_CC_DIRECT	GO:0005759~mitochondrial matrix	9	5.14286	NFS1, QARS1, NUBPL, MMAB, PARS2, IBA57, ABAT, ERAL1, ISCU	168	392	20624	2.81851	0.0147481
GOTERM_CC_DIRECT	GO:0005694~chromosome	7	4	ING5, NIFK, SETDB1, MSH4, SETD7, MKI67, RHNO1	168	256	20624	3.35677	0.0181597
GOTERM_CC_DIRECT	GO:0005730~nucleolus	20	11.4286	XRCC6, NOP14, NIFK, PRKDC, SETD7, HUS1, NUP153, MKI67, SDAD1, ZCCHC17, VRK3, HDHD3, ILF2, WDR55, JMJD6, CASP6, MRTO4, SPATS2L, RPL27, NBN	168	1420	20624	1.72904	0.0213319
GOTERM_CC_DIRECT	GO:0099128~mitochondrial iron-sulfur cluster assembly complex	2	1.14286	NFS1, ISCU	168	4	20624	61.381	0.0320005
GOTERM_CC_DIRECT	GO:0070418~DNA-dependent protein kinase complex	2	1.14286	XRCC6, PRKDC	168	4	20624	61.381	0.0320005
GOTERM_CC_DIRECT	GO:0035861~site of double-strand break	4	2.28571	RPA3, HUS1, POLL, NBN	168	87	20624	5.64423	0.033707
KEGG_PATHWAY	hsa04146:Peroxisome	4	2.28571	PHYH, EHHADH, PEX1, PEX26	71	82	8465	5.81587	0.0301435
GOTERM_CC_DIRECT	GO:0005765~lysosomal membrane	8	4.57143	ABCA2, SZT2, PLEKHM2, TMEM9, HPSE, ITFG2, CLN5, ITM2C	168	386	20624	2.54429	0.0380534
GOTERM_MF_DIRECT	GO:0005515~protein binding	125	71.4286	STEEP1, RAB3A, TPMT, JPT2, MKI67, EDC3, PEX26, SCAMP4, PSMD9, CAPN7, RUVBL1, COTL1, NBN, NUDT15, TMEM14A, FBXO7, TGM2, SZT2, PHYH, TMOD4, DAPK3, HUS1, VASH1, VRK3, HDHD3, ILF2, JMJD6, ERN1, PYURF, TANC1, PHOSPHO2, MSH4, MRTO4, YME1L1, RPL27, ISCU, RHNO1, SMIM3, STXBP4, PRKDC, UBA5, BRCC3, MRPL13, CIAO3, BAG3, FIGNL1, STK38, SWI5, NUP88, PRELID3A, RBM11, RAB11FIP5, XRCC6, SETDB1, ST13, HSPA4, FBXO…	165	12648	18945	1.13475	0.00860957
GOTERM_MF_DIRECT	GO:0016887~ATPase activity	10	5.71429	ABCA2, XRCC6, RFC4, NUBPL, HSPA4, FIGNL1, RUVBL1, YME1L1, PEX1, MLH3	165	419	18945	2.74029	0.0109002
GOTERM_BP_DIRECT	GO:0007049~cell cycle	9	5.14286	CENPV, RBL1, RUVBL1, MICAL3, ANAPC5, BRCC3, VASH1, MKI67, RHNO1	159	362	19414	3.03565	0.009716
GOTERM_BP_DIRECT	GO:0006281~DNA repair	8	4.57143	MBD4, RFC4, RPA3, SWI5, RUVBL1, PWWP3A, HUS1, POLL	159	297	19414	3.28891	0.0109939
GOTERM_MF_DIRECT	GO:0030170~pyridoxal phosphate binding	4	2.28571	NFS1, PLPBP, ABAT, PYGL	165	60	18945	7.65455	0.015201
GOTERM_BP_DIRECT	GO:0006282~regulation of DNA repair	4	2.28571	SF3B5, TADA3, RUVBL1, BRCC3	159	59	19414	8.27801	0.0123258
GOTERM_BP_DIRECT	GO:0051726~regulation of cell cycle	7	4	ING5, RBL1, FIGNL1, TADA3, RUVBL1, NBN, VASH1	159	267	19414	3.20114	0.0222348
GOTERM_BP_DIRECT	GO:0045621~positive regulation of lymphocyte differentiation	2	1.14286	XRCC6, PRKDC	159	3	19414	81.4004	0.0242184
GOTERM_BP_DIRECT	GO:0006364~rRNA processing	5	2.85714	NOP14, NOB1, MRTO4, RPL27, WDR55	159	136	19414	4.48899	0.0251745
GOTERM_BP_DIRECT	GO:0006298~mismatch repair	3	1.71429	MSH4, RPA3, MLH3	159	32	19414	11.4469	0.0278288
GOTERM_BP_DIRECT	GO:0002218~activation of innate immune response	3	1.71429	XRCC6, CASP6, PRKDC	159	33	19414	11.1001	0.0294686
GOTERM_BP_DIRECT	GO:0006303~double-strand break repair via nonhomologous end joining	3	1.71429	XRCC6, PRKDC, POLL	159	36	19414	10.1751	0.0346109
GOTERM_BP_DIRECT	GO:0045893~positive regulation of transcription, DNA-templated	12	6.85714	ING5, SF3B5, PSMD9, XRCC6, REST, NEK4, MDK, PITHD1, TADA3, RUVBL1, ILF2, JMJD6	159	724	19414	2.02377	0.0347567
GOTERM_BP_DIRECT	GO:0000278~mitotic cell cycle	5	2.85714	NEK4, TADA3, MYBL2, NUP88, NUDT15	159	151	19414	4.04307	0.035045
GOTERM_BP_DIRECT	GO:0000077~DNA damage checkpoint	3	1.71429	HUS1, NBN, RHNO1	159	37	19414	9.90005	0.0363969
GOTERM_BP_DIRECT	GO:1903208~negative regulation of hydrogen peroxide-induced neuron death	2	1.14286	NR4A3, FBXO7	159	5	19414	48.8403	0.0400394
GOTERM_BP_DIRECT	GO:0000725~recombinational repair	2	1.14286	XRCC6, RHNO1	159	5	19414	48.8403	0.0400394
GOTERM_BP_DIRECT	GO:0044572~[4Fe-4S] cluster assembly	2	1.14286	NFS1, ISCU	159	5	19414	48.8403	0.0400394
GOTERM_BP_DIRECT	GO:0043967~histone H4 acetylation	3	1.71429	ING5, TADA3, RUVBL1	159	42	19414	8.72147	0.0458363
GOTERM_BP_DIRECT	GO:0001756~somitogenesis	3	1.71429	POFUT1, PRKDC, PALB2	159	43	19414	8.51865	0.0478214
GOTERM_BP_DIRECT	GO:0006289~nucleotide-excision repair	3	1.71429	RPA3, HUS1, POLL	159	44	19414	8.32504	0.0498374
