# Supplementary material for: Cis-eQTLs in seven duck tissues identify novel candidate genes for growth and carcass traits
Source: BMC Genomics. 2024 Apr 30;25:429. doi: 10.1186/s12864-024-10338-7 (PMC11061949; doi:10.1186/s12864-024-10338-7)
Supplement: Supplementary file 17 — Additional file 17: Table S6. The GWAS results of significant signals with P < 5 × 10–8 for 47 traits. [file 12864_2024_10338_MOESM17_ESM.xlsx]

## Sheet: All.5e-8
Chr	SNP	Position	Ref_allele	Change_allele	Beta	SE	P-value	Traits	Trait abbreviation	Traits	Category
1	1:144713568	144713568	C	G	-144.939	24.0422	1.65455e-09	Growth1	BW1	Body weight at 1 day	Body weight
1	1:144731541	144731541	T	C	-577.303	89.0336	8.92575e-11	Growth1	BW1	Body weight at 1 day	Body weight
1	1:145303769	145303769	A	G	-202.41	32.3438	3.89757e-10	Growth1	BW1	Body weight at 1 day	Body weight
1	1:150982805	150982805	C	T	-172.925	31.0183	2.47635e-08	Growth1	BW1	Body weight at 1 day	Body weight
1	1:151302909	151302909	A	G	-202.609	33.0828	9.10888e-10	Growth1	BW1	Body weight at 1 day	Body weight
1	1:151753012	151753012	C	T	-259.187	43.4424	2.428e-09	Growth1	BW1	Body weight at 1 day	Body weight
1	1:151753019	151753019	T	G	-253.635	42.1618	1.79047e-09	Growth1	BW1	Body weight at 1 day	Body weight
1	1:151753041	151753041	T	C	-261.25	40.7861	1.50016e-10	Growth1	BW1	Body weight at 1 day	Body weight
1	1:151772487	151772487	A	C	-203.095	34.1787	2.81336e-09	Growth1	BW1	Body weight at 1 day	Body weight
1	1:152358884	152358884	GC	G	-225.609	41.2435	4.49595e-08	Growth1	BW1	Body weight at 1 day	Body weight
1	1:153579002	153579002	T	C	-229.017	40.0242	1.05305e-08	Growth1	BW1	Body weight at 1 day	Body weight
1	1:153579004	153579004	G	A	-229.093	40.0224	1.03969e-08	Growth1	BW1	Body weight at 1 day	Body weight
1	1:153579005	153579005	G	C	-229.093	40.0224	1.03969e-08	Growth1	BW1	Body weight at 1 day	Body weight
1	1:155474292	155474292	A	G	-214.393	38.2007	1.99678e-08	Growth1	BW1	Body weight at 1 day	Body weight
1	1:155474295	155474295	T	C	-214.252	38.2081	2.0526e-08	Growth1	BW1	Body weight at 1 day	Body weight
1	1:163745157	163745157	T	C	-173.404	30.2567	9.9786e-09	Growth1	BW1	Body weight at 1 day	Body weight
1	1:168094818	168094818	A	G	-114.414	20.9862	4.98406e-08	Growth1	BW1	Body weight at 1 day	Body weight
1	1:168168976	168168976	G	A	-136.87	23.398	4.92626e-09	Growth1	BW1	Body weight at 1 day	Body weight
1	1:168402665	168402665	C	A	-135.56	23.866	1.34651e-08	Growth1	BW1	Body weight at 1 day	Body weight
1	1:168402668	168402668	A	C	-133.851	23.864	2.03596e-08	Growth1	BW1	Body weight at 1 day	Body weight
1	1:168461466	168461466	G	C	-120.207	21.9076	4.08827e-08	Growth1	BW1	Body weight at 1 day	Body weight
1	1:168474617	168474617	T	C	-130.635	22.8946	1.15716e-08	Growth1	BW1	Body weight at 1 day	Body weight
1	1:168731126	168731126	G	T	-126.079	22.6043	2.43756e-08	Growth1	BW1	Body weight at 1 day	Body weight
1	1:168743384	168743384	A	G	-144.741	24.0992	1.90115e-09	Growth1	BW1	Body weight at 1 day	Body weight
1	1:169183470	169183470	A	G	-136.071	23.7381	9.91597e-09	Growth1	BW1	Body weight at 1 day	Body weight
1	1:169240073	169240073	T	C	-107.285	19.3876	3.13501e-08	Growth1	BW1	Body weight at 1 day	Body weight
1	1:169365926	169365926	C	G	-122.34	22.1265	3.21868e-08	Growth1	BW1	Body weight at 1 day	Body weight
1	1:169581646	169581646	A	G	-124.773	21.9787	1.37098e-08	Growth1	BW1	Body weight at 1 day	Body weight
1	1:169592728	169592728	A	AC	-164.571	24.526	1.94532e-11	Growth1	BW1	Body weight at 1 day	Body weight
1	1:169627625	169627625	A	G	-133.838	22.3661	2.17759e-09	Growth1	BW1	Body weight at 1 day	Body weight
1	1:169683748	169683748	A	G	-119.16	21.1584	1.78323e-08	Growth1	BW1	Body weight at 1 day	Body weight
1	1:169909600	169909600	G	A	-176.309	32.2096	4.40483e-08	Growth1	BW1	Body weight at 1 day	Body weight
1	1:169909602	169909602	A	T	-176.701	32.2157	4.13675e-08	Growth1	BW1	Body weight at 1 day	Body weight
1	1:169909603	169909603	T	A	-176.608	32.2161	4.20571e-08	Growth1	BW1	Body weight at 1 day	Body weight
1	1:172775216	172775216	A	G	-144.375	26.1228	3.26141e-08	Growth1	BW1	Body weight at 1 day	Body weight
1	1:172973597	172973597	C	CTCTA	-217.212	35.2598	7.26017e-10	Growth1	BW1	Body weight at 1 day	Body weight
1	1:174186750	174186750	G	A	-171.595	31.3525	4.42284e-08	Growth1	BW1	Body weight at 1 day	Body weight
1	1:175114696	175114696	C	T	-155.412	26.1858	2.93935e-09	Growth1	BW1	Body weight at 1 day	Body weight
1	1:175719269	175719269	A	ATCT	-151.825	27.3623	2.87793e-08	Growth1	BW1	Body weight at 1 day	Body weight
1	1:176515429	176515429	T	C	-196.039	32.1662	1.09738e-09	Growth1	BW1	Body weight at 1 day	Body weight
1	1:176515431	176515431	A	G	-196.097	32.1669	1.086e-09	Growth1	BW1	Body weight at 1 day	Body weight
1	1:177659081	177659081	G	A	-228.339	39.9341	1.07863e-08	Growth1	BW1	Body weight at 1 day	Body weight
1	1:177659084	177659084	G	A	-228.803	39.9412	1.01332e-08	Growth1	BW1	Body weight at 1 day	Body weight
1	1:203387892	203387892	T	TGGCAAAGCA	-130.728	21.5015	1.2021e-09	Growth1	BW1	Body weight at 1 day	Body weight
1	1:203993422	203993422	A	G	-112.744	20.4846	3.71576e-08	Growth1	BW1	Body weight at 1 day	Body weight
2	2:28640140	28640140	T	TG	-262.26	44.5929	4.07297e-09	Growth1	BW1	Body weight at 1 day	Body weight
3	3:10824440	10824440	A	G	-208.418	33.9569	8.37181e-10	Growth1	BW1	Body weight at 1 day	Body weight
3	3:10918172	10918172	A	G	-198.032	31.9667	5.83086e-10	Growth1	BW1	Body weight at 1 day	Body weight
3	3:11532577	11532577	C	T	-145.281	26.6347	4.90874e-08	Growth1	BW1	Body weight at 1 day	Body weight
3	3:11637459	11637459	C	G	-146.833	25.5354	8.91661e-09	Growth1	BW1	Body weight at 1 day	Body weight
3	3:37324452	37324452	T	C	-148.135	27.019	4.19109e-08	Growth1	BW1	Body weight at 1 day	Body weight
3	3:37324453	37324453	C	G	-148.135	27.019	4.19109e-08	Growth1	BW1	Body weight at 1 day	Body weight
3	3:51736742	51736742	G	A	-186.576	32.8567	1.35909e-08	Growth1	BW1	Body weight at 1 day	Body weight
3	3:56604127	56604127	C	G	-200.689	36.6231	4.25715e-08	Growth1	BW1	Body weight at 1 day	Body weight
3	3:58979557	58979557	A	G	-198.445	34.5837	9.57458e-09	Growth1	BW1	Body weight at 1 day	Body weight
3	3:82298382	82298382	T	G	-160.169	28.0085	1.07426e-08	Growth1	BW1	Body weight at 1 day	Body weight
3	3:83451674	83451674	C	T	-144.812	25.2705	1.00141e-08	Growth1	BW1	Body weight at 1 day	Body weight
4	4:51945731	51945731	A	G	-129.718	22.4599	7.6706e-09	Growth1	BW1	Body weight at 1 day	Body weight
5	5:10155409	10155409	T	G	-169.846	30.0316	1.5533e-08	Growth1	BW1	Body weight at 1 day	Body weight
9	9:12501706	12501706	G	A	-264.132	43.9588	1.8711e-09	Growth1	BW1	Body weight at 1 day	Body weight
9	9:15992456	15992456	G	T	-165.659	28.1214	3.84236e-09	Growth1	BW1	Body weight at 1 day	Body weight
9	9:22291205	22291205	A	G	-192.938	31.7636	1.24625e-09	Growth1	BW1	Body weight at 1 day	Body weight
10	10:15973448	15973448	C	G	-150.615	27.0699	2.63767e-08	Growth1	BW1	Body weight at 1 day	Body weight
28	28:30630	30630	A	G	-44.271	7.69746	8.85221e-09	Growth1	BW1	Body weight at 1 day	Body weight
28	28:30965	30965	AG	A	-45.1292	7.65342	3.71055e-09	Growth1	BW1	Body weight at 1 day	Body weight
28	28:50098	50098	G	A	-43.3305	7.87238	3.71022e-08	Growth1	BW1	Body weight at 1 day	Body weight
28	28:100082	100082	T	C	-45.2166	7.56633	2.28644e-09	Growth1	BW1	Body weight at 1 day	Body weight
28	28:118630	118630	C	T	-43.3105	7.83513	3.24405e-08	Growth1	BW1	Body weight at 1 day	Body weight
28	28:134651	134651	A	G	-45.8565	7.97208	8.81238e-09	Growth1	BW1	Body weight at 1 day	Body weight
28	28:134977	134977	A	T	-42.4029	7.71356	3.85878e-08	Growth1	BW1	Body weight at 1 day	Body weight
28	28:161274	161274	T	C	-49.5046	7.90967	3.88075e-10	Growth1	BW1	Body weight at 1 day	Body weight
28	28:166464	166464	T	C	-47.8378	8.34769	1.0004e-08	Growth1	BW1	Body weight at 1 day	Body weight
28	28:167180	167180	T	A	-44.0935	7.76638	1.36688e-08	Growth1	BW1	Body weight at 1 day	Body weight
28	28:172769	172769	A	G	-46.372	7.54065	7.76794e-10	Growth1	BW1	Body weight at 1 day	Body weight
28	28:179160	179160	A	T	-44.5115	7.98971	2.53136e-08	Growth1	BW1	Body weight at 1 day	Body weight
28	28:203836	203836	G	C	-42.1853	7.2102	4.8926e-09	Growth1	BW1	Body weight at 1 day	Body weight
28	28:229430	229430	T	A	-40.2719	7.1413	1.70745e-08	Growth1	BW1	Body weight at 1 day	Body weight
28	28:246307	246307	T	C	-42.9732	7.20563	2.46388e-09	Growth1	BW1	Body weight at 1 day	Body weight
28	28:260463	260463	T	C	-46.1704	7.47382	6.5074e-10	Growth1	BW1	Body weight at 1 day	Body weight
28	28:265240	265240	T	A	-46.0467	7.22847	1.88791e-10	Growth1	BW1	Body weight at 1 day	Body weight
28	28:265681	265681	C	T	-39.6478	7.17619	3.29655e-08	Growth1	BW1	Body weight at 1 day	Body weight
28	28:334210	334210	A	G	-46.2481	7.14378	9.55092e-11	Growth1	BW1	Body weight at 1 day	Body weight
28	28:334293	334293	A	G	-44.3215	7.7748	1.19347e-08	Growth1	BW1	Body weight at 1 day	Body weight
28	28:339863	339863	A	G	-40.4532	7.01107	7.93133e-09	Growth1	BW1	Body weight at 1 day	Body weight
28	28:341792	341792	G	T	-40.1213	7.05658	1.30313e-08	Growth1	BW1	Body weight at 1 day	Body weight
28	28:342185	342185	C	T	-41.5863	7.11489	5.06683e-09	Growth1	BW1	Body weight at 1 day	Body weight
28	28:344740	344740	C	A	-42.1922	7.3911	1.13963e-08	Growth1	BW1	Body weight at 1 day	Body weight
28	28:350073	350073	C	T	-40.3011	7.25506	2.77791e-08	Growth1	BW1	Body weight at 1 day	Body weight
28	28:350604	350604	T	G	-40.1852	7.33673	4.31959e-08	Growth1	BW1	Body weight at 1 day	Body weight
28	28:353757	353757	T	C	-39.4128	7.1526	3.58288e-08	Growth1	BW1	Body weight at 1 day	Body weight
28	28:358069	358069	GAA	G	-42.1572	7.02803	1.99223e-09	Growth1	BW1	Body weight at 1 day	Body weight
28	28:359915	359915	G	T	44.9314	7.14402	3.18751e-10	Growth1	BW1	Body weight at 1 day	Body weight
28	28:363432	363432	C	T	-40.5748	7.19366	1.69703e-08	Growth1	BW1	Body weight at 1 day	Body weight
28	28:363702	363702	C	T	-43.9312	7.38122	2.65297e-09	Growth1	BW1	Body weight at 1 day	Body weight
28	28:365944	365944	A	G	-42.3154	7.19848	4.14309e-09	Growth1	BW1	Body weight at 1 day	Body weight
28	28:367708	367708	C	T	-43.5753	7.7219	1.67033e-08	Growth1	BW1	Body weight at 1 day	Body weight
28	28:368656	368656	C	T	-38.8327	7.07266	4.00703e-08	Growth1	BW1	Body weight at 1 day	Body weight
28	28:384981	384981	G	A	-48.6639	8.86593	4.0453e-08	Growth1	BW1	Body weight at 1 day	Body weight
1	1:144713568	144713568	C	G	-143.314	23.8743	1.93909e-09	Growth10	ADG1-56	Average daily gain from 1 day to 56 days	Growth
1	1:144731541	144731541	T	C	-568.272	88.5456	1.38212e-10	Growth10	ADG1-56	Average daily gain from 1 day to 56 days	Growth
1	1:144785639	144785639	G	C	-138.852	25.4514	4.88135e-08	Growth10	ADG1-56	Average daily gain from 1 day to 56 days	Growth
1	1:145236506	145236506	G	A	-251.315	45.9506	4.51959e-08	Growth10	ADG1-56	Average daily gain from 1 day to 56 days	Growth
1	1:145303769	145303769	A	G	-199.421	32.1365	5.45426e-10	Growth10	ADG1-56	Average daily gain from 1 day to 56 days	Growth
1	1:150982805	150982805	C	T	-171.808	30.8068	2.44764e-08	Growth10	ADG1-56	Average daily gain from 1 day to 56 days	Growth
1	1:151302909	151302909	A	G	-201.033	32.8489	9.36195e-10	Growth10	ADG1-56	Average daily gain from 1 day to 56 days	Growth
1	1:151753012	151753012	C	T	-256.558	43.1862	2.83751e-09	Growth10	ADG1-56	Average daily gain from 1 day to 56 days	Growth
1	1:151753019	151753019	T	G	-251.451	41.8994	1.95729e-09	Growth10	ADG1-56	Average daily gain from 1 day to 56 days	Growth
1	1:151753041	151753041	T	C	-257.865	40.5229	1.97285e-10	Growth10	ADG1-56	Average daily gain from 1 day to 56 days	Growth
1	1:151772487	151772487	A	C	-200.706	33.9388	3.34388e-09	Growth10	ADG1-56	Average daily gain from 1 day to 56 days	Growth
1	1:152358884	152358884	GC	G	-224.978	40.9893	4.04878e-08	Growth10	ADG1-56	Average daily gain from 1 day to 56 days	Growth
1	1:153578980	153578980	C	A	-190.804	34.9779	4.89734e-08	Growth10	ADG1-56	Average daily gain from 1 day to 56 days	Growth
1	1:153579002	153579002	T	C	-230.275	39.8922	7.8131e-09	Growth10	ADG1-56	Average daily gain from 1 day to 56 days	Growth
1	1:153579004	153579004	G	A	-230.367	39.8905	7.6957e-09	Growth10	ADG1-56	Average daily gain from 1 day to 56 days	Growth
1	1:153579005	153579005	G	C	-230.367	39.8905	7.6957e-09	Growth10	ADG1-56	Average daily gain from 1 day to 56 days	Growth
1	1:155474292	155474292	A	G	-213.834	38	1.83144e-08	Growth10	ADG1-56	Average daily gain from 1 day to 56 days	Growth
1	1:155474295	155474295	T	C	-213.69	38.0072	1.88364e-08	Growth10	ADG1-56	Average daily gain from 1 day to 56 days	Growth
1	1:163745157	163745157	T	C	-170.903	30.0503	1.29116e-08	Growth10	ADG1-56	Average daily gain from 1 day to 56 days	Growth
1	1:168168976	168168976	G	A	-134.655	23.2314	6.78207e-09	Growth10	ADG1-56	Average daily gain from 1 day to 56 days	Growth
1	1:168402665	168402665	C	A	-134.978	23.6995	1.23072e-08	Growth10	ADG1-56	Average daily gain from 1 day to 56 days	Growth
1	1:168402668	168402668	A	C	-133.3	23.6975	1.85443e-08	Growth10	ADG1-56	Average daily gain from 1 day to 56 days	Growth
1	1:168474617	168474617	T	C	-129.44	22.7252	1.22753e-08	Growth10	ADG1-56	Average daily gain from 1 day to 56 days	Growth
1	1:168731126	168731126	G	T	-125.008	22.4416	2.54183e-08	Growth10	ADG1-56	Average daily gain from 1 day to 56 days	Growth
1	1:168743384	168743384	A	G	-142.587	23.9275	2.53585e-09	Growth10	ADG1-56	Average daily gain from 1 day to 56 days	Growth
1	1:169183470	169183470	A	G	-135.783	23.567	8.33331e-09	Growth10	ADG1-56	Average daily gain from 1 day to 56 days	Growth
1	1:169240073	169240073	T	C	-105.249	19.2674	4.69308e-08	Growth10	ADG1-56	Average daily gain from 1 day to 56 days	Growth
1	1:169365926	169365926	C	G	-121.503	21.9814	3.24816e-08	Growth10	ADG1-56	Average daily gain from 1 day to 56 days	Growth
1	1:169581646	169581646	A	G	-123.323	21.8289	1.60874e-08	Growth10	ADG1-56	Average daily gain from 1 day to 56 days	Growth
1	1:169592728	169592728	A	AC	-162.947	24.3594	2.24252e-11	Growth10	ADG1-56	Average daily gain from 1 day to 56 days	Growth
1	1:169627625	169627625	A	G	-131.534	22.2304	3.28167e-09	Growth10	ADG1-56	Average daily gain from 1 day to 56 days	Growth
1	1:169683748	169683748	A	G	-117.899	20.9946	1.95818e-08	Growth10	ADG1-56	Average daily gain from 1 day to 56 days	Growth
1	1:169909602	169909602	A	T	-174.591	32.0124	4.92909e-08	Growth10	ADG1-56	Average daily gain from 1 day to 56 days	Growth
1	1:169909603	169909603	T	A	-174.517	32.0128	4.99524e-08	Growth10	ADG1-56	Average daily gain from 1 day to 56 days	Growth
1	1:172775216	172775216	A	G	-143.063	25.9578	3.56075e-08	Growth10	ADG1-56	Average daily gain from 1 day to 56 days	Growth
1	1:172973597	172973597	C	CTCTA	-214.227	35.0135	9.45165e-10	Growth10	ADG1-56	Average daily gain from 1 day to 56 days	Growth
1	1:174186750	174186750	G	A	-170.189	31.1062	4.4693e-08	Growth10	ADG1-56	Average daily gain from 1 day to 56 days	Growth
1	1:175114696	175114696	C	T	-152.811	26.0473	4.44556e-09	Growth10	ADG1-56	Average daily gain from 1 day to 56 days	Growth
1	1:175719269	175719269	A	ATCT	-150.065	27.1808	3.3711e-08	Growth10	ADG1-56	Average daily gain from 1 day to 56 days	Growth
1	1:176515429	176515429	T	C	-194.378	31.9795	1.21548e-09	Growth10	ADG1-56	Average daily gain from 1 day to 56 days	Growth
1	1:176515431	176515431	A	G	-194.434	31.9802	1.20322e-09	Growth10	ADG1-56	Average daily gain from 1 day to 56 days	Growth
1	1:177659081	177659081	G	A	-225.02	39.6916	1.43451e-08	Growth10	ADG1-56	Average daily gain from 1 day to 56 days	Growth
1	1:177659084	177659084	G	A	-225.511	39.6984	1.34214e-08	Growth10	ADG1-56	Average daily gain from 1 day to 56 days	Growth
1	1:203387892	203387892	T	TGGCAAAGCA	-130.8	21.401	9.84773e-10	Growth10	ADG1-56	Average daily gain from 1 day to 56 days	Growth
1	1:203993422	203993422	A	G	-113.464	20.3594	2.50316e-08	Growth10	ADG1-56	Average daily gain from 1 day to 56 days	Growth
2	2:28640140	28640140	T	TG	-261.838	44.3435	3.53146e-09	Growth10	ADG1-56	Average daily gain from 1 day to 56 days	Growth
3	3:10824440	10824440	A	G	-206.668	33.7228	8.87403e-10	Growth10	ADG1-56	Average daily gain from 1 day to 56 days	Growth
3	3:10918172	10918172	A	G	-195.98	31.7666	6.85639e-10	Growth10	ADG1-56	Average daily gain from 1 day to 56 days	Growth
3	3:11637459	11637459	C	G	-144.725	25.3655	1.15949e-08	Growth10	ADG1-56	Average daily gain from 1 day to 56 days	Growth
3	3:37324452	37324452	T	C	-147.151	26.8512	4.2474e-08	Growth10	ADG1-56	Average daily gain from 1 day to 56 days	Growth
3	3:37324453	37324453	C	G	-147.151	26.8512	4.2474e-08	Growth10	ADG1-56	Average daily gain from 1 day to 56 days	Growth
3	3:51736742	51736742	G	A	-185.47	32.6272	1.31182e-08	Growth10	ADG1-56	Average daily gain from 1 day to 56 days	Growth
3	3:56604127	56604127	C	G	-200.151	36.402	3.83353e-08	Growth10	ADG1-56	Average daily gain from 1 day to 56 days	Growth
3	3:58979557	58979557	A	G	-197.227	34.3791	9.64629e-09	Growth10	ADG1-56	Average daily gain from 1 day to 56 days	Growth
3	3:82298382	82298382	T	G	-158.172	27.8339	1.32575e-08	Growth10	ADG1-56	Average daily gain from 1 day to 56 days	Growth
3	3:83451674	83451674	C	T	-143.096	25.0977	1.18717e-08	Growth10	ADG1-56	Average daily gain from 1 day to 56 days	Growth
4	4:51945731	51945731	A	G	-128.941	22.3077	7.4655e-09	Growth10	ADG1-56	Average daily gain from 1 day to 56 days	Growth
5	5:7266193	7266193	T	C	-157.824	28.8762	4.61514e-08	Growth10	ADG1-56	Average daily gain from 1 day to 56 days	Growth
5	5:10155409	10155409	T	G	-167.725	29.8867	1.9997e-08	Growth10	ADG1-56	Average daily gain from 1 day to 56 days	Growth
9	9:12501706	12501706	G	A	-262.7	43.6825	1.81171e-09	Growth10	ADG1-56	Average daily gain from 1 day to 56 days	Growth
9	9:15992456	15992456	G	T	-165.33	27.9373	3.26108e-09	Growth10	ADG1-56	Average daily gain from 1 day to 56 days	Growth
9	9:22291205	22291205	A	G	-190.607	31.5918	1.60502e-09	Growth10	ADG1-56	Average daily gain from 1 day to 56 days	Growth
10	10:15973448	15973448	C	G	-149.026	26.8922	2.99744e-08	Growth10	ADG1-56	Average daily gain from 1 day to 56 days	Growth
28	28:30630	30630	A	G	-44.1022	7.65468	8.33824e-09	Growth10	ADG1-56	Average daily gain from 1 day to 56 days	Growth
28	28:30965	30965	AG	A	-44.952	7.61108	3.50241e-09	Growth10	ADG1-56	Average daily gain from 1 day to 56 days	Growth
28	28:50098	50098	G	A	-43.2742	7.82551	3.20439e-08	Growth10	ADG1-56	Average daily gain from 1 day to 56 days	Growth
28	28:100082	100082	T	C	-45.3525	7.52392	1.66234e-09	Growth10	ADG1-56	Average daily gain from 1 day to 56 days	Growth
28	28:118630	118630	C	T	-43.2496	7.7899	2.82407e-08	Growth10	ADG1-56	Average daily gain from 1 day to 56 days	Growth
28	28:134651	134651	A	G	-45.826	7.9254	7.37416e-09	Growth10	ADG1-56	Average daily gain from 1 day to 56 days	Growth
28	28:134977	134977	A	T	-42.3527	7.67043	3.36013e-08	Growth10	ADG1-56	Average daily gain from 1 day to 56 days	Growth
28	28:161274	161274	T	C	-49.5188	7.86627	3.07234e-10	Growth10	ADG1-56	Average daily gain from 1 day to 56 days	Growth
28	28:166464	166464	T	C	-48.0746	8.29997	6.94929e-09	Growth10	ADG1-56	Average daily gain from 1 day to 56 days	Growth
28	28:167180	167180	T	A	-44.2003	7.72344	1.04731e-08	Growth10	ADG1-56	Average daily gain from 1 day to 56 days	Growth
28	28:172769	172769	A	G	-46.4058	7.49738	6.03147e-10	Growth10	ADG1-56	Average daily gain from 1 day to 56 days	Growth
28	28:179160	179160	A	T	-44.4554	7.9434	2.18687e-08	Growth10	ADG1-56	Average daily gain from 1 day to 56 days	Growth
28	28:203836	203836	G	C	-42.2572	7.1719	3.81429e-09	Growth10	ADG1-56	Average daily gain from 1 day to 56 days	Growth
28	28:229430	229430	T	A	-40.3902	7.10277	1.29638e-08	Growth10	ADG1-56	Average daily gain from 1 day to 56 days	Growth
28	28:246307	246307	T	C	-43.0191	7.16865	1.96099e-09	Growth10	ADG1-56	Average daily gain from 1 day to 56 days	Growth
28	28:260463	260463	T	C	-46.4257	7.43261	4.20504e-10	Growth10	ADG1-56	Average daily gain from 1 day to 56 days	Growth
28	28:265240	265240	T	A	-46.0474	7.19033	1.51293e-10	Growth10	ADG1-56	Average daily gain from 1 day to 56 days	Growth
28	28:265681	265681	C	T	-39.789	7.13898	2.49691e-08	Growth10	ADG1-56	Average daily gain from 1 day to 56 days	Growth
28	28:334210	334210	A	G	-46.2726	7.10473	7.37001e-11	Growth10	ADG1-56	Average daily gain from 1 day to 56 days	Growth
28	28:334293	334293	A	G	-43.9518	7.7341	1.32464e-08	Growth10	ADG1-56	Average daily gain from 1 day to 56 days	Growth
28	28:339863	339863	A	G	-40.3289	6.97466	7.3728e-09	Growth10	ADG1-56	Average daily gain from 1 day to 56 days	Growth
28	28:341792	341792	G	T	-40.2639	7.01908	9.67396e-09	Growth10	ADG1-56	Average daily gain from 1 day to 56 days	Growth
28	28:342185	342185	C	T	-41.612	7.07765	4.11878e-09	Growth10	ADG1-56	Average daily gain from 1 day to 56 days	Growth
28	28:344740	344740	C	A	-42.3829	7.35208	8.17804e-09	Growth10	ADG1-56	Average daily gain from 1 day to 56 days	Growth
28	28:350073	350073	C	T	-40.5368	7.21643	1.93979e-08	Growth10	ADG1-56	Average daily gain from 1 day to 56 days	Growth
28	28:350604	350604	T	G	-40.3163	7.29672	3.28992e-08	Growth10	ADG1-56	Average daily gain from 1 day to 56 days	Growth
28	28:353757	353757	T	C	-39.5755	7.11439	2.65571e-08	Growth10	ADG1-56	Average daily gain from 1 day to 56 days	Growth
28	28:358069	358069	GAA	G	-42.1474	6.99198	1.66046e-09	Growth10	ADG1-56	Average daily gain from 1 day to 56 days	Growth
28	28:359171	359171	T	C	-39.4727	7.18635	3.95754e-08	Growth10	ADG1-56	Average daily gain from 1 day to 56 days	Growth
28	28:359915	359915	G	T	45.1168	7.10579	2.16284e-10	Growth10	ADG1-56	Average daily gain from 1 day to 56 days	Growth
28	28:363432	363432	C	T	-40.8465	7.15549	1.1404e-08	Growth10	ADG1-56	Average daily gain from 1 day to 56 days	Growth
28	28:363702	363702	C	T	-44.1078	7.34177	1.88072e-09	Growth10	ADG1-56	Average daily gain from 1 day to 56 days	Growth
28	28:365944	365944	A	G	-42.339	7.16015	3.35655e-09	Growth10	ADG1-56	Average daily gain from 1 day to 56 days	Growth
28	28:367708	367708	C	T	-43.757	7.67999	1.21551e-08	Growth10	ADG1-56	Average daily gain from 1 day to 56 days	Growth
28	28:368656	368656	C	T	-39.0034	7.03494	2.9523e-08	Growth10	ADG1-56	Average daily gain from 1 day to 56 days	Growth
28	28:368692	368692	G	A	-38.8821	7.07943	3.96804e-08	Growth10	ADG1-56	Average daily gain from 1 day to 56 days	Growth
28	28:379693	379693	T	C	-42.317	7.72215	4.25441e-08	Growth10	ADG1-56	Average daily gain from 1 day to 56 days	Growth
28	28:384981	384981	G	A	-48.208	8.81446	4.52077e-08	Growth10	ADG1-56	Average daily gain from 1 day to 56 days	Growth
28	28:5851294	5851294	T	C	3.21714	0.556388	7.37313e-09	Growth11	ADG19-56	Average daily gain from 19 day to 56 days	Growth
12	12:19708671	19708671	A	G	-39.9186	7.14209	2.28113e-08	Growth12	ADG28-56	Average daily gain from 28 day to 56 days	Growth
12	12:19708672	19708672	G	C	-39.5253	7.13471	3.02719e-08	Growth12	ADG28-56	Average daily gain from 28 day to 56 days	Growth
12	12:19708671	19708671	A	G	-39.8234	7.0384	1.53128e-08	Growth13	ADG1-19	Average daily gain from 1 day to 19 days	Growth
12	12:19708672	19708672	G	C	-39.4438	7.03128	2.02605e-08	Growth13	ADG1-19	Average daily gain from 1 day to 19 days	Growth
2	2:53966926	53966926	G	T	153.419	27.7979	3.40756e-08	Growth14	ADG1-28	Average daily gain from 1 day to 28 days	Growth
3	3:1087610	1087610	AT	A	216.335	37.9563	1.20091e-08	Growth14	ADG1-28	Average daily gain from 1 day to 28 days	Growth
28	28:19235	19235	C	T	-72.8898	12.5005	5.51092e-09	Growth14	ADG1-28	Average daily gain from 1 day to 28 days	Growth
28	28:43012	43012	C	T	-67.1842	12.2787	4.46021e-08	Growth14	ADG1-28	Average daily gain from 1 day to 28 days	Growth
28	28:50098	50098	G	A	-69.281	12.2059	1.37858e-08	Growth14	ADG1-28	Average daily gain from 1 day to 28 days	Growth
28	28:117387	117387	TTTTG	T	-70.7875	12.1623	5.87637e-09	Growth14	ADG1-28	Average daily gain from 1 day to 28 days	Growth
28	28:140133	140133	G	A	-70.3576	12.1904	7.85381e-09	Growth14	ADG1-28	Average daily gain from 1 day to 28 days	Growth
28	28:181235	181235	A	G	65.1042	11.9023	4.50302e-08	Growth14	ADG1-28	Average daily gain from 1 day to 28 days	Growth
28	28:183406	183406	G	A	-73.8946	12.7478	6.76421e-09	Growth14	ADG1-28	Average daily gain from 1 day to 28 days	Growth
28	28:213193	213193	C	T	-64.5226	11.7953	4.4957e-08	Growth14	ADG1-28	Average daily gain from 1 day to 28 days	Growth
28	28:215565	215565	A	T	-66.1867	11.7441	1.7431e-08	Growth14	ADG1-28	Average daily gain from 1 day to 28 days	Growth
28	28:229057	229057	T	G	-69.3723	12.2674	1.55832e-08	Growth14	ADG1-28	Average daily gain from 1 day to 28 days	Growth
28	28:229430	229430	T	A	-70.5095	12.1632	6.75287e-09	Growth14	ADG1-28	Average daily gain from 1 day to 28 days	Growth
28	28:246307	246307	T	C	-65.0494	11.7487	3.08138e-08	Growth14	ADG1-28	Average daily gain from 1 day to 28 days	Growth
28	28:247608	247608	G	A	-71.0269	11.8687	2.17214e-09	Growth14	ADG1-28	Average daily gain from 1 day to 28 days	Growth
28	28:260463	260463	T	C	-78.3112	11.6683	1.92697e-11	Growth14	ADG1-28	Average daily gain from 1 day to 28 days	Growth
28	28:265681	265681	C	T	-69.9828	11.6353	1.80208e-09	Growth14	ADG1-28	Average daily gain from 1 day to 28 days	Growth
28	28:309531	309531	T	G	-65.6706	11.5647	1.35862e-08	Growth14	ADG1-28	Average daily gain from 1 day to 28 days	Growth
28	28:334210	334210	A	G	-71.9446	11.5933	5.44565e-10	Growth14	ADG1-28	Average daily gain from 1 day to 28 days	Growth
28	28:339863	339863	A	G	-81.3784	11.9531	9.88765e-12	Growth14	ADG1-28	Average daily gain from 1 day to 28 days	Growth
28	28:341049	341049	C	T	-71.4688	11.5963	7.13572e-10	Growth14	ADG1-28	Average daily gain from 1 day to 28 days	Growth
28	28:341624	341624	A	G	-67.7447	12.3071	3.7018e-08	Growth14	ADG1-28	Average daily gain from 1 day to 28 days	Growth
28	28:341792	341792	G	T	-79.5717	12.041	3.88433e-11	Growth14	ADG1-28	Average daily gain from 1 day to 28 days	Growth
28	28:341865	341865	C	T	-78.0978	13.1182	2.6263e-09	Growth14	ADG1-28	Average daily gain from 1 day to 28 days	Growth
28	28:343121	343121	C	T	-64.8934	11.7449	3.29073e-08	Growth14	ADG1-28	Average daily gain from 1 day to 28 days	Growth
28	28:343228	343228	A	T	-74.1124	12.9604	1.07545e-08	Growth14	ADG1-28	Average daily gain from 1 day to 28 days	Growth
28	28:344735	344735	G	A	-68.8692	12.3292	2.32574e-08	Growth14	ADG1-28	Average daily gain from 1 day to 28 days	Growth
28	28:344740	344740	C	A	-73.9881	12.0595	8.50172e-10	Growth14	ADG1-28	Average daily gain from 1 day to 28 days	Growth
28	28:353757	353757	T	C	-66.4104	11.8594	2.14593e-08	Growth14	ADG1-28	Average daily gain from 1 day to 28 days	Growth
28	28:356150	356150	T	C	-74.8306	11.8722	2.91903e-10	Growth14	ADG1-28	Average daily gain from 1 day to 28 days	Growth
28	28:358069	358069	GAA	G	-75.1343	12.1837	6.96902e-10	Growth14	ADG1-28	Average daily gain from 1 day to 28 days	Growth
28	28:359171	359171	T	C	-70.5577	12.0427	4.65832e-09	Growth14	ADG1-28	Average daily gain from 1 day to 28 days	Growth
28	28:359248	359248	A	AC	-82.221	12.1979	1.57771e-11	Growth14	ADG1-28	Average daily gain from 1 day to 28 days	Growth
28	28:359915	359915	G	T	64.6612	11.7963	4.21745e-08	Growth14	ADG1-28	Average daily gain from 1 day to 28 days	Growth
28	28:363432	363432	C	T	-73.2504	12.1659	1.73367e-09	Growth14	ADG1-28	Average daily gain from 1 day to 28 days	Growth
28	28:363702	363702	C	T	-73.1654	11.8403	6.43554e-10	Growth14	ADG1-28	Average daily gain from 1 day to 28 days	Growth
28	28:365944	365944	A	G	-68.6388	11.9197	8.48888e-09	Growth14	ADG1-28	Average daily gain from 1 day to 28 days	Growth
28	28:368656	368656	C	T	-69.4414	11.841	4.50509e-09	Growth14	ADG1-28	Average daily gain from 1 day to 28 days	Growth
28	28:368692	368692	G	A	-70.2618	11.8338	2.89618e-09	Growth14	ADG1-28	Average daily gain from 1 day to 28 days	Growth
28	28:372355	372355	T	C	-85.9782	14.0266	8.80757e-10	Growth14	ADG1-28	Average daily gain from 1 day to 28 days	Growth
28	28:373010	373010	T	C	69.0744	11.8673	5.8652e-09	Growth14	ADG1-28	Average daily gain from 1 day to 28 days	Growth
28	28:376232	376232	C	T	-74.489	12.0748	6.87331e-10	Growth14	ADG1-28	Average daily gain from 1 day to 28 days	Growth
28	28:376719	376719	T	A	70.839	12.3386	9.39794e-09	Growth14	ADG1-28	Average daily gain from 1 day to 28 days	Growth
28	28:383378	383378	C	T	-67.1202	11.7611	1.15022e-08	Growth14	ADG1-28	Average daily gain from 1 day to 28 days	Growth
28	28:392801	392801	T	C	67.0374	11.9059	1.79561e-08	Growth14	ADG1-28	Average daily gain from 1 day to 28 days	Growth
9	9:15303391	15303391	A	G	-157.757	27.9474	1.65383e-08	Growth2	BW19	Body weight at 19 days	Body weight
28	28:1532	1532	C	A	96.1498	12.1587	2.61749e-15	Growth2	BW19	Body weight at 19 days	Body weight
28	28:9040	9040	AT	A	-75.3312	10.0015	4.99783e-14	Growth2	BW19	Body weight at 19 days	Body weight
28	28:19235	19235	C	T	-100.469	9.34545	5.89176e-27	Growth2	BW19	Body weight at 19 days	Body weight
28	28:30630	30630	A	G	-95.145	9.49766	1.27387e-23	Growth2	BW19	Body weight at 19 days	Body weight
28	28:30965	30965	AG	A	-93.5733	9.35757	1.52792e-23	Growth2	BW19	Body weight at 19 days	Body weight
28	28:43012	43012	C	T	-101.178	9.38423	4.19903e-27	Growth2	BW19	Body weight at 19 days	Body weight
28	28:50098	50098	G	A	-99.2238	9.29064	1.26297e-26	Growth2	BW19	Body weight at 19 days	Body weight
28	28:74548	74548	A	G	-64.2904	11.7528	4.49478e-08	Growth2	BW19	Body weight at 19 days	Body weight
28	28:79010	79010	A	G	-78.0046	11.4516	9.64724e-12	Growth2	BW19	Body weight at 19 days	Body weight
28	28:85592	85592	GA	G	-67.8373	12.0106	1.62224e-08	Growth2	BW19	Body weight at 19 days	Body weight
28	28:86408	86408	G	A	-70.8087	11.4546	6.34234e-10	Growth2	BW19	Body weight at 19 days	Body weight
28	28:89057	89057	A	G	-81.9427	10.5405	7.60187e-15	Growth2	BW19	Body weight at 19 days	Body weight
28	28:90654	90654	C	CGAGCCTCAGAGCCAGCTGTGGGGAGCAGAGAGGTAGAAAA	-73.053	11.5614	2.6379e-10	Growth2	BW19	Body weight at 19 days	Body weight
28	28:92413	92413	C	G	-88.4599	11.6691	3.43743e-14	Growth2	BW19	Body weight at 19 days	Body weight
28	28:92593	92593	G	A	-88.8187	9.28604	1.12469e-21	Growth2	BW19	Body weight at 19 days	Body weight
28	28:100082	100082	T	C	-101.467	9.01644	2.22461e-29	Growth2	BW19	Body weight at 19 days	Body weight
28	28:100935	100935	C	T	-96.3215	11.7847	2.9974e-16	Growth2	BW19	Body weight at 19 days	Body weight
28	28:101025	101025	G	A	-101.974	11.996	1.88547e-17	Growth2	BW19	Body weight at 19 days	Body weight
28	28:103210	103210	C	T	-84.641	12.051	2.16261e-12	Growth2	BW19	Body weight at 19 days	Body weight
28	28:114400	114400	T	C	-74.8405	11.9218	3.43851e-10	Growth2	BW19	Body weight at 19 days	Body weight
28	28:116042	116042	A	T	-66.3581	12.155	4.77943e-08	Growth2	BW19	Body weight at 19 days	Body weight
28	28:117387	117387	TTTTG	T	-89.0647	8.94718	2.41053e-23	Growth2	BW19	Body weight at 19 days	Body weight
28	28:117449	117449	A	AAAAAAT	-74.5643	10.451	9.70488e-13	Growth2	BW19	Body weight at 19 days	Body weight
28	28:117870	117870	G	A	-96.2959	9.19008	1.08752e-25	Growth2	BW19	Body weight at 19 days	Body weight
28	28:118630	118630	C	T	-94.8359	9.37799	4.85754e-24	Growth2	BW19	Body weight at 19 days	Body weight
28	28:119076	119076	C	G	-91.378	9.88927	2.46231e-20	Growth2	BW19	Body weight at 19 days	Body weight
28	28:122458	122458	G	A	-87.3593	14.2238	8.15988e-10	Growth2	BW19	Body weight at 19 days	Body weight
28	28:123361	123361	G	A	-94.3026	14.5776	9.86585e-11	Growth2	BW19	Body weight at 19 days	Body weight
28	28:123433	123433	T	C	-92.7867	13.5635	7.86798e-12	Growth2	BW19	Body weight at 19 days	Body weight
28	28:123860	123860	A	G	-101.418	14.298	1.31077e-12	Growth2	BW19	Body weight at 19 days	Body weight
28	28:126195	126195	A	C	-89.5575	9.41089	1.79327e-21	Growth2	BW19	Body weight at 19 days	Body weight
28	28:126790	126790	C	T	-83.649	10.393	8.37473e-16	Growth2	BW19	Body weight at 19 days	Body weight
28	28:128173	128173	A	G	-86.9033	9.30102	9.32727e-21	Growth2	BW19	Body weight at 19 days	Body weight
28	28:132756	132756	G	A	-87.4791	9.3655	9.58133e-21	Growth2	BW19	Body weight at 19 days	Body weight
28	28:134651	134651	A	G	-86.4021	9.32198	1.88534e-20	Growth2	BW19	Body weight at 19 days	Body weight
28	28:134730	134730	T	C	-83.8411	12.0203	3.0594e-12	Growth2	BW19	Body weight at 19 days	Body weight
28	28:134977	134977	A	T	-94.1263	9.36547	9.15374e-24	Growth2	BW19	Body weight at 19 days	Body weight
28	28:137803	137803	C	A	-92.7922	9.82044	3.42472e-21	Growth2	BW19	Body weight at 19 days	Body weight
28	28:139172	139172	C	A	-88.0018	9.64454	7.20566e-20	Growth2	BW19	Body weight at 19 days	Body weight
28	28:140133	140133	G	A	-93.2023	9.238	6.17863e-24	Growth2	BW19	Body weight at 19 days	Body weight
28	28:140195	140195	G	A	-83.9719	9.54085	1.35234e-18	Growth2	BW19	Body weight at 19 days	Body weight
28	28:141597	141597	T	C	-84.9184	9.46289	2.86386e-19	Growth2	BW19	Body weight at 19 days	Body weight
28	28:143291	143291	T	C	-83.517	10.4955	1.75628e-15	Growth2	BW19	Body weight at 19 days	Body weight
28	28:143947	143947	A	C	-75.4675	9.74926	9.87576e-15	Growth2	BW19	Body weight at 19 days	Body weight
28	28:143981	143981	G	A	-75.8184	9.75432	7.67658e-15	Growth2	BW19	Body weight at 19 days	Body weight
28	28:144942	144942	G	T	-75.3105	11.1011	1.16846e-11	Growth2	BW19	Body weight at 19 days	Body weight
28	28:145964	145964	C	T	-73.2419	12.1445	1.63107e-09	Growth2	BW19	Body weight at 19 days	Body weight
28	28:146591	146591	C	T	-86.8445	13.1829	4.46874e-11	Growth2	BW19	Body weight at 19 days	Body weight
28	28:147041	147041	C	T	-90.1672	9.63422	8.04533e-21	Growth2	BW19	Body weight at 19 days	Body weight
28	28:147059	147059	T	C	-73.4242	13.3625	3.91144e-08	Growth2	BW19	Body weight at 19 days	Body weight
28	28:147060	147060	G	A	-74.3299	13.3585	2.63278e-08	Growth2	BW19	Body weight at 19 days	Body weight
28	28:150895	150895	A	AT	-78.6816	14.3738	4.40063e-08	Growth2	BW19	Body weight at 19 days	Body weight
28	28:151052	151052	A	G	-91.7958	15.5895	3.90166e-09	Growth2	BW19	Body weight at 19 days	Body weight
28	28:153023	153023	A	G	-84.6592	13.133	1.146e-10	Growth2	BW19	Body weight at 19 days	Body weight
28	28:153150	153150	A	G	-89.1774	9.27244	6.74733e-22	Growth2	BW19	Body weight at 19 days	Body weight
28	28:154505	154505	G	A	-89.4917	9.25183	3.93215e-22	Growth2	BW19	Body weight at 19 days	Body weight
28	28:158221	158221	A	G	-81.0878	10.4295	7.55197e-15	Growth2	BW19	Body weight at 19 days	Body weight
28	28:158417	158417	T	C	-82.3939	10.7721	2.02784e-14	Growth2	BW19	Body weight at 19 days	Body weight
28	28:158836	158836	T	C	-93.4317	9.3984	2.75402e-23	Growth2	BW19	Body weight at 19 days	Body weight
28	28:159968	159968	T	A	-85.4894	12.0909	1.54325e-12	Growth2	BW19	Body weight at 19 days	Body weight
28	28:160471	160471	A	G	-86.4755	10.8224	1.34472e-15	Growth2	BW19	Body weight at 19 days	Body weight
28	28:160546	160546	A	G	-101.288	12.568	7.67831e-16	Growth2	BW19	Body weight at 19 days	Body weight
28	28:160767	160767	A	G	-81.4713	10.4675	7.06801e-15	Growth2	BW19	Body weight at 19 days	Body weight
28	28:160938	160938	A	G	-93.9866	10.8745	5.48453e-18	Growth2	BW19	Body weight at 19 days	Body weight
28	28:161111	161111	A	G	-92.456	9.30012	2.75015e-23	Growth2	BW19	Body weight at 19 days	Body weight
28	28:161274	161274	T	C	-90.2602	9.42581	1.01021e-21	Growth2	BW19	Body weight at 19 days	Body weight
28	28:161497	161497	G	A	-90.9393	9.39451	3.66514e-22	Growth2	BW19	Body weight at 19 days	Body weight
28	28:162004	162004	C	T	-102.705	15.7212	6.45111e-11	Growth2	BW19	Body weight at 19 days	Body weight
28	28:163485	163485	T	C	-83.3196	12.4998	2.6343e-11	Growth2	BW19	Body weight at 19 days	Body weight
28	28:164320	164320	A	G	-94.1217	10.2228	3.35296e-20	Growth2	BW19	Body weight at 19 days	Body weight
28	28:164958	164958	G	A	-94.9669	9.36135	3.50321e-24	Growth2	BW19	Body weight at 19 days	Body weight
28	28:165398	165398	A	G	-82.2168	14.8825	3.30631e-08	Growth2	BW19	Body weight at 19 days	Body weight
28	28:166464	166464	T	C	-89.7303	10.0232	3.48206e-19	Growth2	BW19	Body weight at 19 days	Body weight
28	28:167180	167180	T	A	-98.4946	9.45968	2.18474e-25	Growth2	BW19	Body weight at 19 days	Body weight
28	28:169666	169666	G	A	-90.3278	10.0215	1.99812e-19	Growth2	BW19	Body weight at 19 days	Body weight
28	28:169673	169673	C	T	-86.8947	14.0145	5.63387e-10	Growth2	BW19	Body weight at 19 days	Body weight
28	28:172769	172769	A	G	-89.3223	9.21925	3.36875e-22	Growth2	BW19	Body weight at 19 days	Body weight
28	28:173605	173605	TAA	T	-69.6024	10.081	5.04409e-12	Growth2	BW19	Body weight at 19 days	Body weight
28	28:173641	173641	C	T	-64.7002	9.8045	4.13858e-11	Growth2	BW19	Body weight at 19 days	Body weight
28	28:175089	175089	G	A	90.182	14.1494	1.84682e-10	Growth2	BW19	Body weight at 19 days	Body weight
28	28:175192	175192	C	T	-69.5384	9.968	3.03339e-12	Growth2	BW19	Body weight at 19 days	Body weight
28	28:175425	175425	T	TATTTTC	-90.2322	14.9407	1.54738e-09	Growth2	BW19	Body weight at 19 days	Body weight
28	28:175444	175444	G	A	-72.4579	10.0847	6.72475e-13	Growth2	BW19	Body weight at 19 days	Body weight
28	28:175923	175923	C	T	-93.0963	11.6513	1.34697e-15	Growth2	BW19	Body weight at 19 days	Body weight
28	28:176346	176346	T	C	-91.0828	10.8918	6.13879e-17	Growth2	BW19	Body weight at 19 days	Body weight
28	28:176588	176588	G	C	-91.5594	9.81762	1.09912e-20	Growth2	BW19	Body weight at 19 days	Body weight
28	28:176779	176779	G	A	-85.6976	14.5807	4.16579e-09	Growth2	BW19	Body weight at 19 days	Body weight
28	28:177164	177164	C	A	-89.4812	10.6877	5.64639e-17	Growth2	BW19	Body weight at 19 days	Body weight
28	28:178544	178544	T	C	-84.4806	10.1085	6.41058e-17	Growth2	BW19	Body weight at 19 days	Body weight
28	28:178590	178590	T	C	-79.8095	13.809	7.49122e-09	Growth2	BW19	Body weight at 19 days	Body weight
28	28:179160	179160	A	T	-83.9525	9.70654	5.19242e-18	Growth2	BW19	Body weight at 19 days	Body weight
28	28:179551	179551	C	A	85.8317	9.47427	1.31104e-19	Growth2	BW19	Body weight at 19 days	Body weight
28	28:180081	180081	T	A	-75.397	10.2652	2.05914e-13	Growth2	BW19	Body weight at 19 days	Body weight
28	28:180137	180137	A	G	-77.5828	11.0258	1.97168e-12	Growth2	BW19	Body weight at 19 days	Body weight
28	28:181055	181055	A	C	82.4198	9.48123	3.53176e-18	Growth2	BW19	Body weight at 19 days	Body weight
28	28:181118	181118	T	A	-86.5782	11.3512	2.39868e-14	Growth2	BW19	Body weight at 19 days	Body weight
28	28:181235	181235	A	G	86.2816	9.27688	1.39511e-20	Growth2	BW19	Body weight at 19 days	Body weight
28	28:183168	183168	A	C	-79.9962	14.5296	3.67611e-08	Growth2	BW19	Body weight at 19 days	Body weight
28	28:183406	183406	G	A	-94.8186	9.796	3.69162e-22	Growth2	BW19	Body weight at 19 days	Body weight
28	28:183570	183570	T	C	-87.843	9.84289	4.47669e-19	Growth2	BW19	Body weight at 19 days	Body weight
28	28:183659	183659	A	G	-91.8247	10.7853	1.68165e-17	Growth2	BW19	Body weight at 19 days	Body weight
28	28:183818	183818	C	G	-70.1917	12.0674	6.00413e-09	Growth2	BW19	Body weight at 19 days	Body weight
28	28:185026	185026	C	T	-79.7282	9.75925	3.09674e-16	Growth2	BW19	Body weight at 19 days	Body weight
28	28:185863	185863	C	A	-82.6633	9.78386	2.93939e-17	Growth2	BW19	Body weight at 19 days	Body weight
28	28:188307	188307	G	A	-72.3942	11.0014	4.69104e-11	Growth2	BW19	Body weight at 19 days	Body weight
28	28:195288	195288	A	G	-89.6151	10.0287	4.04008e-19	Growth2	BW19	Body weight at 19 days	Body weight
28	28:195356	195356	C	G	-71.6171	12.4544	8.90614e-09	Growth2	BW19	Body weight at 19 days	Body weight
28	28:198343	198343	AT	A	-73.5666	12.4163	3.12302e-09	Growth2	BW19	Body weight at 19 days	Body weight
28	28:203836	203836	G	C	-96.9218	8.67585	5.6254e-29	Growth2	BW19	Body weight at 19 days	Body weight
28	28:203951	203951	G	GA	-80.0946	9.4653	2.63007e-17	Growth2	BW19	Body weight at 19 days	Body weight
28	28:204971	204971	T	C	-90.3513	8.80068	9.98686e-25	Growth2	BW19	Body weight at 19 days	Body weight
28	28:210633	210633	G	A	-74.9695	12.8338	5.17063e-09	Growth2	BW19	Body weight at 19 days	Body weight
28	28:212210	212210	CTT	C	-84.1662	12.7999	4.84791e-11	Growth2	BW19	Body weight at 19 days	Body weight
28	28:213193	213193	C	T	-94.0457	8.91827	5.34125e-26	Growth2	BW19	Body weight at 19 days	Body weight
28	28:215090	215090	A	C	-87.7501	8.95198	1.10042e-22	Growth2	BW19	Body weight at 19 days	Body weight
28	28:215565	215565	A	T	-89.6704	8.77863	1.70545e-24	Growth2	BW19	Body weight at 19 days	Body weight
28	28:219721	219721	G	A	-74.9234	10.4884	9.10013e-13	Growth2	BW19	Body weight at 19 days	Body weight
28	28:220268	220268	A	G	-78.5016	8.86941	8.68726e-19	Growth2	BW19	Body weight at 19 days	Body weight
28	28:229057	229057	T	G	-97.896	9.31755	8.05267e-26	Growth2	BW19	Body weight at 19 days	Body weight
28	28:229430	229430	T	A	-99.5832	8.93695	7.7587e-29	Growth2	BW19	Body weight at 19 days	Body weight
28	28:235133	235133	A	C	-93.541	9.36796	1.76936e-23	Growth2	BW19	Body weight at 19 days	Body weight
28	28:235570	235570	G	C	94.0306	8.77448	8.52921e-27	Growth2	BW19	Body weight at 19 days	Body weight
28	28:235592	235592	A	G	-88.976	9.20352	4.13958e-22	Growth2	BW19	Body weight at 19 days	Body weight
28	28:236308	236308	C	T	-93.3666	9.34427	1.65463e-23	Growth2	BW19	Body weight at 19 days	Body weight
28	28:236450	236450	A	G	-68.3695	12.4796	4.28891e-08	Growth2	BW19	Body weight at 19 days	Body weight
28	28:237553	237553	T	C	-94.8258	8.8521	8.91902e-27	Growth2	BW19	Body weight at 19 days	Body weight
28	28:239770	239770	G	A	-88.7429	11.5135	1.28055e-14	Growth2	BW19	Body weight at 19 days	Body weight
28	28:246307	246307	T	C	-90.6427	8.76558	4.60951e-25	Growth2	BW19	Body weight at 19 days	Body weight
28	28:247608	247608	G	A	-93.8529	8.79418	1.37401e-26	Growth2	BW19	Body weight at 19 days	Body weight
28	28:255618	255618	A	C	-72.9426	10.0704	4.37986e-13	Growth2	BW19	Body weight at 19 days	Body weight
28	28:256570	256570	T	C	-67.5333	10.2751	4.9462e-11	Growth2	BW19	Body weight at 19 days	Body weight
28	28:260463	260463	T	C	-102.552	8.85685	5.27866e-31	Growth2	BW19	Body weight at 19 days	Body weight
28	28:265240	265240	T	A	-93.7171	8.82251	2.34226e-26	Growth2	BW19	Body weight at 19 days	Body weight
28	28:265681	265681	C	T	-101.366	8.78353	8.24785e-31	Growth2	BW19	Body weight at 19 days	Body weight
28	28:275018	275018	T	G	-69.7198	11.426	1.04859e-09	Growth2	BW19	Body weight at 19 days	Body weight
28	28:281696	281696	CGTGTGT	C	-73.4547	10.6265	4.76407e-12	Growth2	BW19	Body weight at 19 days	Body weight
28	28:282377	282377	G	T	-70.2371	11.0819	2.32753e-10	Growth2	BW19	Body weight at 19 days	Body weight
28	28:282407	282407	C	A	-64.2976	10.8695	3.31068e-09	Growth2	BW19	Body weight at 19 days	Body weight
28	28:282676	282676	CT	C	-78.8889	11.6355	1.20142e-11	Growth2	BW19	Body weight at 19 days	Body weight
28	28:282788	282788	C	T	-70.9061	11.3111	3.64021e-10	Growth2	BW19	Body weight at 19 days	Body weight
28	28:308056	308056	G	T	-87.9526	10.5148	6.02769e-17	Growth2	BW19	Body weight at 19 days	Body weight
28	28:309531	309531	T	G	-88.1382	8.85635	2.47211e-23	Growth2	BW19	Body weight at 19 days	Body weight
28	28:311413	311413	C	T	-78.922	13.2183	2.36289e-09	Growth2	BW19	Body weight at 19 days	Body weight
28	28:334210	334210	A	G	-102.404	8.70414	5.91281e-32	Growth2	BW19	Body weight at 19 days	Body weight
28	28:334251	334251	C	T	-103.694	10.6418	1.95484e-22	Growth2	BW19	Body weight at 19 days	Body weight
28	28:334293	334293	A	G	-92.9549	9.88096	5.0821e-21	Growth2	BW19	Body weight at 19 days	Body weight
28	28:334307	334307	A	G	-88.1125	11.2614	5.10468e-15	Growth2	BW19	Body weight at 19 days	Body weight
28	28:338511	338511	A	AACAG	-107.886	19.2178	1.97852e-08	Growth2	BW19	Body weight at 19 days	Body weight
28	28:338576	338576	C	A	-94.5119	9.80302	5.36076e-22	Growth2	BW19	Body weight at 19 days	Body weight
28	28:339777	339777	T	C	-82.6742	15.1433	4.77643e-08	Growth2	BW19	Body weight at 19 days	Body weight
28	28:339863	339863	A	G	-93.4975	8.62098	2.09842e-27	Growth2	BW19	Body weight at 19 days	Body weight
28	28:339984	339984	A	C	-80.068	9.35347	1.12621e-17	Growth2	BW19	Body weight at 19 days	Body weight
28	28:340066	340066	G	A	-91.6227	10.8131	2.38578e-17	Growth2	BW19	Body weight at 19 days	Body weight
28	28:341049	341049	C	T	-91.2037	8.62233	3.78465e-26	Growth2	BW19	Body weight at 19 days	Body weight
28	28:341624	341624	A	G	-93.758	9.09921	6.76106e-25	Growth2	BW19	Body weight at 19 days	Body weight
28	28:341680	341680	T	G	-82.6915	12.2226	1.32862e-11	Growth2	BW19	Body weight at 19 days	Body weight
28	28:341779	341779	A	G	-85.9874	9.43128	7.7049e-20	Growth2	BW19	Body weight at 19 days	Body weight
28	28:341792	341792	G	T	-101.631	8.75205	3.57271e-31	Growth2	BW19	Body weight at 19 days	Body weight
28	28:341865	341865	C	T	-94.2273	9.87918	1.45659e-21	Growth2	BW19	Body weight at 19 days	Body weight
28	28:341940	341940	G	A	-82.2176	14.3848	1.09334e-08	Growth2	BW19	Body weight at 19 days	Body weight
28	28:342015	342015	T	C	-78.422	10.4401	5.83936e-14	Growth2	BW19	Body weight at 19 days	Body weight
28	28:342185	342185	C	T	-91.8133	8.58721	1.11115e-26	Growth2	BW19	Body weight at 19 days	Body weight
28	28:342233	342233	G	T	-81.9943	10.0176	2.72324e-16	Growth2	BW19	Body weight at 19 days	Body weight
28	28:342552	342552	T	C	-74.3228	11.5961	1.46212e-10	Growth2	BW19	Body weight at 19 days	Body weight
28	28:342660	342660	G	A	-71.7719	10.9261	5.07044e-11	Growth2	BW19	Body weight at 19 days	Body weight
28	28:343061	343061	A	G	-93.6361	9.03034	3.42868e-25	Growth2	BW19	Body weight at 19 days	Body weight
28	28:343121	343121	C	T	-89.7862	8.65768	3.37047e-25	Growth2	BW19	Body weight at 19 days	Body weight
28	28:343228	343228	A	T	-83.9929	9.70202	4.83242e-18	Growth2	BW19	Body weight at 19 days	Body weight
28	28:343389	343389	A	G	-73.4982	12.1466	1.44028e-09	Growth2	BW19	Body weight at 19 days	Body weight
28	28:344420	344420	A	G	-75.1791	9.97599	4.84564e-14	Growth2	BW19	Body weight at 19 days	Body weight
28	28:344435	344435	T	C	-71.4302	12.7705	2.22683e-08	Growth2	BW19	Body weight at 19 days	Body weight
28	28:344595	344595	T	C	-79.4263	14.3261	2.95357e-08	Growth2	BW19	Body weight at 19 days	Body weight
28	28:344690	344690	CG	C	-93.9137	10.473	3.0415e-19	Growth2	BW19	Body weight at 19 days	Body weight
28	28:344691	344691	T	A	-93.9137	10.473	3.0415e-19	Growth2	BW19	Body weight at 19 days	Body weight
28	28:344735	344735	G	A	-87.5739	9.33409	6.46355e-21	Growth2	BW19	Body weight at 19 days	Body weight
28	28:344740	344740	C	A	-96.1117	8.91041	3.98872e-27	Growth2	BW19	Body weight at 19 days	Body weight
28	28:345001	345001	G	C	-74.9209	10.1087	1.24842e-13	Growth2	BW19	Body weight at 19 days	Body weight
28	28:345206	345206	T	C	91.2318	9.21954	4.35499e-23	Growth2	BW19	Body weight at 19 days	Body weight
28	28:345345	345345	C	T	-85.1847	10.9548	7.48584e-15	Growth2	BW19	Body weight at 19 days	Body weight
28	28:345581	345581	C	T	-89.998	9.49405	2.5572e-21	Growth2	BW19	Body weight at 19 days	Body weight
28	28:345981	345981	T	C	-100.206	12.6865	2.8191e-15	Growth2	BW19	Body weight at 19 days	Body weight
28	28:346203	346203	T	C	-95.0839	16.2835	5.24268e-09	Growth2	BW19	Body weight at 19 days	Body weight
28	28:346528	346528	TACTGCC	T	-65.3811	11.1498	4.52137e-09	Growth2	BW19	Body weight at 19 days	Body weight
28	28:348209	348209	G	A	-68.3096	10.8144	2.67531e-10	Growth2	BW19	Body weight at 19 days	Body weight
28	28:348244	348244	A	G	-62.7491	10.951	1.0045e-08	Growth2	BW19	Body weight at 19 days	Body weight
28	28:348412	348412	C	T	-64.7694	10.6067	1.01876e-09	Growth2	BW19	Body weight at 19 days	Body weight
28	28:348704	348704	A	G	-75.1302	10.9341	6.36763e-12	Growth2	BW19	Body weight at 19 days	Body weight
28	28:349132	349132	C	T	-84.904	9.55566	6.38005e-19	Growth2	BW19	Body weight at 19 days	Body weight
28	28:350073	350073	C	T	-97.9765	8.84128	1.53904e-28	Growth2	BW19	Body weight at 19 days	Body weight
28	28:350567	350567	T	C	-96.0911	10.6596	1.97743e-19	Growth2	BW19	Body weight at 19 days	Body weight
28	28:350604	350604	T	G	-91.4945	9.15809	1.67608e-23	Growth2	BW19	Body weight at 19 days	Body weight
28	28:350645	350645	A	G	-78.4944	9.48331	1.26196e-16	Growth2	BW19	Body weight at 19 days	Body weight
28	28:352609	352609	G	A	-86.3203	9.25652	1.10619e-20	Growth2	BW19	Body weight at 19 days	Body weight
28	28:353494	353494	T	A	-84.1606	9.37711	2.83072e-19	Growth2	BW19	Body weight at 19 days	Body weight
28	28:353757	353757	T	C	-94.6792	8.75466	2.93196e-27	Growth2	BW19	Body weight at 19 days	Body weight
28	28:354066	354066	C	T	-83.7001	12.4615	1.85863e-11	Growth2	BW19	Body weight at 19 days	Body weight
28	28:356150	356150	T	C	-92.7416	8.69422	1.45187e-26	Growth2	BW19	Body weight at 19 days	Body weight
28	28:357666	357666	CTGTGGT	C	-77.0166	13.7093	1.93383e-08	Growth2	BW19	Body weight at 19 days	Body weight
28	28:357667	357667	CTGGGG	C	-77.5178	13.7407	1.68592e-08	Growth2	BW19	Body weight at 19 days	Body weight
28	28:358069	358069	GAA	G	-105.934	8.75577	1.07198e-33	Growth2	BW19	Body weight at 19 days	Body weight
28	28:359171	359171	T	C	-100.993	8.78571	1.39617e-30	Growth2	BW19	Body weight at 19 days	Body weight
28	28:359248	359248	A	AC	-99.0821	8.76308	1.21492e-29	Growth2	BW19	Body weight at 19 days	Body weight
28	28:359805	359805	C	A	-86.7337	9.91747	2.21926e-18	Growth2	BW19	Body weight at 19 days	Body weight
28	28:359915	359915	G	T	99.4083	8.76603	8.2981e-30	Growth2	BW19	Body weight at 19 days	Body weight
28	28:359936	359936	C	A	-90.3953	9.43491	9.61668e-22	Growth2	BW19	Body weight at 19 days	Body weight
28	28:362634	362634	C	T	-79.2875	11.4142	3.74717e-12	Growth2	BW19	Body weight at 19 days	Body weight
28	28:362813	362813	T	C	-73.8977	10.6515	3.98306e-12	Growth2	BW19	Body weight at 19 days	Body weight
28	28:362815	362815	C	T	-74.1052	10.6424	3.32692e-12	Growth2	BW19	Body weight at 19 days	Body weight
28	28:362849	362849	C	T	-75.0141	11.3933	4.57822e-11	Growth2	BW19	Body weight at 19 days	Body weight
28	28:363038	363038	TTTTGCTC	T	-77.0766	10.4819	1.93353e-13	Growth2	BW19	Body weight at 19 days	Body weight
28	28:363057	363057	T	C	-82.8393	10.5379	3.80864e-15	Growth2	BW19	Body weight at 19 days	Body weight
28	28:363432	363432	C	T	-104.916	8.81987	1.25001e-32	Growth2	BW19	Body weight at 19 days	Body weight
28	28:363702	363702	C	T	-102.23	8.91814	2.02127e-30	Growth2	BW19	Body weight at 19 days	Body weight
28	28:363787	363787	A	G	-70.8583	11.9541	3.07538e-09	Growth2	BW19	Body weight at 19 days	Body weight
28	28:363871	363871	C	G	-68.5483	12.0508	1.28318e-08	Growth2	BW19	Body weight at 19 days	Body weight
28	28:364135	364135	C	T	-85.8258	9.0765	3.20497e-21	Growth2	BW19	Body weight at 19 days	Body weight
28	28:364200	364200	CTT	C	-93.728	9.28804	6.03916e-24	Growth2	BW19	Body weight at 19 days	Body weight
28	28:364486	364486	G	A	-76.5123	10.1251	4.13359e-14	Growth2	BW19	Body weight at 19 days	Body weight
28	28:365480	365480	A	G	-77.6267	11.6431	2.60718e-11	Growth2	BW19	Body weight at 19 days	Body weight
28	28:365631	365631	C	T	-77.0072	10.8285	1.14792e-12	Growth2	BW19	Body weight at 19 days	Body weight
28	28:365729	365729	C	T	-87.1544	10.0485	4.19352e-18	Growth2	BW19	Body weight at 19 days	Body weight
28	28:365859	365859	G	A	-87.2499	9.97541	2.20084e-18	Growth2	BW19	Body weight at 19 days	Body weight
28	28:365944	365944	A	G	-99.8131	8.69294	1.62317e-30	Growth2	BW19	Body weight at 19 days	Body weight
28	28:366044	366044	G	A	-74.0034	11.9829	6.58425e-10	Growth2	BW19	Body weight at 19 days	Body weight
28	28:367336	367336	G	A	-95.8578	8.94362	8.37886e-27	Growth2	BW19	Body weight at 19 days	Body weight
28	28:367577	367577	T	C	-93.7177	9.40101	2.08533e-23	Growth2	BW19	Body weight at 19 days	Body weight
28	28:367708	367708	C	T	-99.3839	9.2643	7.55145e-27	Growth2	BW19	Body weight at 19 days	Body weight
28	28:368535	368535	A	C	-66.7125	11.6051	9.00135e-09	Growth2	BW19	Body weight at 19 days	Body weight
28	28:368656	368656	C	T	-98.8869	8.67706	4.35958e-30	Growth2	BW19	Body weight at 19 days	Body weight
28	28:368692	368692	G	A	-99.8219	8.71498	2.2439e-30	Growth2	BW19	Body weight at 19 days	Body weight
28	28:369996	369996	G	T	-79.4563	12.5581	2.49784e-10	Growth2	BW19	Body weight at 19 days	Body weight
28	28:370043	370043	G	A	-71.8481	10.1468	1.43252e-12	Growth2	BW19	Body weight at 19 days	Body weight
28	28:370628	370628	A	G	-68.0914	9.79444	3.60037e-12	Growth2	BW19	Body weight at 19 days	Body weight
28	28:372262	372262	A	G	-82.6831	14.7352	2.00867e-08	Growth2	BW19	Body weight at 19 days	Body weight
28	28:372355	372355	T	C	-91.3574	10.6915	1.28647e-17	Growth2	BW19	Body weight at 19 days	Body weight
28	28:372936	372936	T	C	-82.5009	10.0422	2.11424e-16	Growth2	BW19	Body weight at 19 days	Body weight
28	28:373010	373010	T	C	98.2168	8.71176	1.76258e-29	Growth2	BW19	Body weight at 19 days	Body weight
28	28:375445	375445	C	T	-67.9637	11.8522	9.79362e-09	Growth2	BW19	Body weight at 19 days	Body weight
28	28:376016	376016	C	A	-77.5384	10.1446	2.11654e-14	Growth2	BW19	Body weight at 19 days	Body weight
28	28:376232	376232	C	T	-96.4405	8.68971	1.27945e-28	Growth2	BW19	Body weight at 19 days	Body weight
28	28:376719	376719	T	A	93.4003	9.43707	4.28234e-23	Growth2	BW19	Body weight at 19 days	Body weight
28	28:377806	377806	C	T	-77.4161	11.0255	2.19443e-12	Growth2	BW19	Body weight at 19 days	Body weight
28	28:378352	378352	T	C	-71.8842	10.8204	3.06512e-11	Growth2	BW19	Body weight at 19 days	Body weight
28	28:378487	378487	A	G	-97.6837	8.67881	2.17769e-29	Growth2	BW19	Body weight at 19 days	Body weight
28	28:378823	378823	G	T	-95.0139	9.48917	1.33793e-23	Growth2	BW19	Body weight at 19 days	Body weight
28	28:378893	378893	T	G	-86.1474	9.27465	1.56499e-20	Growth2	BW19	Body weight at 19 days	Body weight
28	28:378959	378959	T	C	-85.3313	9.60873	6.64966e-19	Growth2	BW19	Body weight at 19 days	Body weight
28	28:379401	379401	T	C	-77.3267	11.8958	8.01499e-11	Growth2	BW19	Body weight at 19 days	Body weight
28	28:379405	379405	T	C	-69.865	10.5201	3.11361e-11	Growth2	BW19	Body weight at 19 days	Body weight
28	28:379693	379693	T	C	-87.021	9.29095	7.51863e-21	Growth2	BW19	Body weight at 19 days	Body weight
28	28:379766	379766	A	G	-84.6404	9.06176	9.59795e-21	Growth2	BW19	Body weight at 19 days	Body weight
28	28:383027	383027	G	A	-70.885	12.589	1.79475e-08	Growth2	BW19	Body weight at 19 days	Body weight
28	28:383378	383378	C	T	-91.7921	8.85188	3.40299e-25	Growth2	BW19	Body weight at 19 days	Body weight
28	28:384981	384981	G	A	-79.8845	10.4428	2.01457e-14	Growth2	BW19	Body weight at 19 days	Body weight
28	28:385307	385307	G	A	-88.1305	8.85068	2.33905e-23	Growth2	BW19	Body weight at 19 days	Body weight
28	28:386138	386138	G	A	-82.6473	9.53246	4.31761e-18	Growth2	BW19	Body weight at 19 days	Body weight
28	28:386224	386224	G	T	-78.3538	10.4958	8.31286e-14	Growth2	BW19	Body weight at 19 days	Body weight
28	28:386230	386230	T	TA	-79.3771	13.6592	6.20137e-09	Growth2	BW19	Body weight at 19 days	Body weight
28	28:386447	386447	A	G	-73.3314	9.79006	6.86691e-14	Growth2	BW19	Body weight at 19 days	Body weight
28	28:386518	386518	C	T	-86.0443	9.90432	3.70339e-18	Growth2	BW19	Body weight at 19 days	Body weight
28	28:386523	386523	C	T	-85.5871	9.98766	1.0413e-17	Growth2	BW19	Body weight at 19 days	Body weight
28	28:386769	386769	C	T	-77.9021	10.4462	8.82262e-14	Growth2	BW19	Body weight at 19 days	Body weight
28	28:386883	386883	C	T	-76.1195	9.55841	1.67084e-15	Growth2	BW19	Body weight at 19 days	Body weight
28	28:386974	386974	G	T	-71.6974	10.0311	8.83479e-13	Growth2	BW19	Body weight at 19 days	Body weight
28	28:387041	387041	A	G	-82.3927	9.50407	4.3515e-18	Growth2	BW19	Body weight at 19 days	Body weight
28	28:387125	387125	T	C	-71.7489	10.0511	9.44106e-13	Growth2	BW19	Body weight at 19 days	Body weight
28	28:387341	387341	G	A	-78.401	9.80422	1.27839e-15	Growth2	BW19	Body weight at 19 days	Body weight
28	28:387489	387489	CTCTGATCCTG	C	-85.5479	9.47667	1.76117e-19	Growth2	BW19	Body weight at 19 days	Body weight
28	28:388629	388629	T	C	-83.0295	9.27706	3.55546e-19	Growth2	BW19	Body weight at 19 days	Body weight
28	28:388720	388720	T	A	-80.599	10.8401	1.0438e-13	Growth2	BW19	Body weight at 19 days	Body weight
28	28:389060	389060	T	C	-74.395	11.4896	9.48351e-11	Growth2	BW19	Body weight at 19 days	Body weight
28	28:390403	390403	G	A	-87.5644	8.78451	2.1034e-23	Growth2	BW19	Body weight at 19 days	Body weight
28	28:390902	390902	C	T	-111.396	20.4326	4.98435e-08	Growth2	BW19	Body weight at 19 days	Body weight
28	28:391748	391748	G	T	-88.7768	15.737	1.68808e-08	Growth2	BW19	Body weight at 19 days	Body weight
28	28:392801	392801	T	C	87.9495	8.96944	1.0665e-22	Growth2	BW19	Body weight at 19 days	Body weight
28	28:394137	394137	T	C	-60.9552	9.70021	3.30174e-10	Growth2	BW19	Body weight at 19 days	Body weight
28	28:394220	394220	C	CATAG	-71.6014	12.9283	3.05364e-08	Growth2	BW19	Body weight at 19 days	Body weight
28	28:394282	394282	G	A	-86.4944	10.2945	4.3902e-17	Growth2	BW19	Body weight at 19 days	Body weight
28	28:394590	394590	A	G	-81.3652	9.33303	2.83207e-18	Growth2	BW19	Body weight at 19 days	Body weight
28	28:395453	395453	A	T	-85.0118	9.03449	4.97602e-21	Growth2	BW19	Body weight at 19 days	Body weight
28	28:397371	397371	C	G	-81.8589	13.6103	1.80451e-09	Growth2	BW19	Body weight at 19 days	Body weight
28	28:400682	400682	GA	G	-67.6551	12.1327	2.45759e-08	Growth2	BW19	Body weight at 19 days	Body weight
28	28:401202	401202	G	A	-67.2592	9.18803	2.47408e-13	Growth2	BW19	Body weight at 19 days	Body weight
28	28:401254	401254	G	C	-65.111	9.67169	1.67209e-11	Growth2	BW19	Body weight at 19 days	Body weight
28	28:401577	401577	G	T	81.676	8.97686	9.15838e-20	Growth2	BW19	Body weight at 19 days	Body weight
28	28:401597	401597	A	G	84.4427	9.01128	7.19979e-21	Growth2	BW19	Body weight at 19 days	Body weight
28	28:408539	408539	C	T	68.636	12.3687	2.86999e-08	Growth2	BW19	Body weight at 19 days	Body weight
28	28:409044	409044	A	G	75.1269	11.7691	1.7317e-10	Growth2	BW19	Body weight at 19 days	Body weight
28	28:409106	409106	G	A	-97.4072	15.6431	4.75888e-10	Growth2	BW19	Body weight at 19 days	Body weight
28	28:409210	409210	C	T	-56.3185	10.1162	2.58917e-08	Growth2	BW19	Body weight at 19 days	Body weight
28	28:409232	409232	A	G	-60.4176	10.8602	2.64898e-08	Growth2	BW19	Body weight at 19 days	Body weight
28	28:409242	409242	A	G	-58.2784	10.1931	1.08152e-08	Growth2	BW19	Body weight at 19 days	Body weight
28	28:410469	410469	A	C	-68.9655	9.99791	5.27442e-12	Growth2	BW19	Body weight at 19 days	Body weight
28	28:410955	410955	A	G	76.529	11.9058	1.29384e-10	Growth2	BW19	Body weight at 19 days	Body weight
28	28:411056	411056	G	A	-71.9835	12.4388	7.16518e-09	Growth2	BW19	Body weight at 19 days	Body weight
28	28:411301	411301	G	A	-58.5254	9.98758	4.63362e-09	Growth2	BW19	Body weight at 19 days	Body weight
28	28:411592	411592	C	T	-79.8746	14.0572	1.3303e-08	Growth2	BW19	Body weight at 19 days	Body weight
28	28:412066	412066	T	C	-79.7791	12.6402	2.76299e-10	Growth2	BW19	Body weight at 19 days	Body weight
28	28:412197	412197	A	G	-86.5305	10.9724	3.11619e-15	Growth2	BW19	Body weight at 19 days	Body weight
28	28:412782	412782	A	G	70.9251	10.7198	3.68306e-11	Growth2	BW19	Body weight at 19 days	Body weight
28	28:419693	419693	A	T	-57.531	10.3931	3.10358e-08	Growth2	BW19	Body weight at 19 days	Body weight
28	28:420821	420821	T	G	60.743	10.9685	3.06025e-08	Growth2	BW19	Body weight at 19 days	Body weight
28	28:421134	421134	C	CTT	59.0208	9.8017	1.7282e-09	Growth2	BW19	Body weight at 19 days	Body weight
28	28:421183	421183	C	T	-81.4735	14.0592	6.83012e-09	Growth2	BW19	Body weight at 19 days	Body weight
28	28:432110	432110	T	C	60.7498	9.74443	4.53764e-10	Growth2	BW19	Body weight at 19 days	Body weight
28	28:432368	432368	A	C	-74.6395	11.3637	5.09233e-11	Growth2	BW19	Body weight at 19 days	Body weight
28	28:433139	433139	A	G	52.8937	9.47157	2.34411e-08	Growth2	BW19	Body weight at 19 days	Body weight
28	28:433237	433237	C	T	-58.0613	9.2983	4.25708e-10	Growth2	BW19	Body weight at 19 days	Body weight
28	28:433481	433481	T	G	-84.0731	11.5815	3.89252e-13	Growth2	BW19	Body weight at 19 days	Body weight
28	28:440327	440327	A	G	59.3893	9.89595	1.95659e-09	Growth2	BW19	Body weight at 19 days	Body weight
28	28:444556	444556	C	G	55.9339	9.51528	4.14452e-09	Growth2	BW19	Body weight at 19 days	Body weight
28	28:447764	447764	A	C	-84.9863	14.2876	2.71018e-09	Growth2	BW19	Body weight at 19 days	Body weight
28	28:453727	453727	C	T	-78.0142	11.3306	5.76894e-12	Growth2	BW19	Body weight at 19 days	Body weight
28	28:471612	471612	C	T	-78.2761	13.3322	4.32676e-09	Growth2	BW19	Body weight at 19 days	Body weight
28	28:474206	474206	G	A	-79.8681	13.6779	5.24476e-09	Growth2	BW19	Body weight at 19 days	Body weight
28	28:479810	479810	AG	A	81.761	14.8248	3.48475e-08	Growth2	BW19	Body weight at 19 days	Body weight
28	28:498530	498530	T	G	62.0301	10.896	1.24865e-08	Growth2	BW19	Body weight at 19 days	Body weight
28	28:498536	498536	A	T	61.8519	9.83721	3.22525e-10	Growth2	BW19	Body weight at 19 days	Body weight
28	28:498802	498802	A	G	-81.333	12.8225	2.2534e-10	Growth2	BW19	Body weight at 19 days	Body weight
28	28:498911	498911	G	A	-77.4244	12.0521	1.3264e-10	Growth2	BW19	Body weight at 19 days	Body weight
28	28:498917	498917	A	G	-77.3496	10.0162	1.14084e-14	Growth2	BW19	Body weight at 19 days	Body weight
28	28:500291	500291	G	GAGTTA	-66.0804	11.7363	1.79745e-08	Growth2	BW19	Body weight at 19 days	Body weight
28	28:500359	500359	C	A	68.6215	9.91414	4.46647e-12	Growth2	BW19	Body weight at 19 days	Body weight
28	28:500747	500747	C	T	63.0643	10.9399	8.18521e-09	Growth2	BW19	Body weight at 19 days	Body weight
28	28:501407	501407	C	T	-80.8392	12.9867	4.82309e-10	Growth2	BW19	Body weight at 19 days	Body weight
28	28:501934	501934	C	T	-85.4415	15.544	3.86854e-08	Growth2	BW19	Body weight at 19 days	Body weight
28	28:515708	515708	T	C	-63.9835	9.73524	4.95243e-11	Growth2	BW19	Body weight at 19 days	Body weight
28	28:633312	633312	C	A	-71.0626	9.97581	1.05226e-12	Growth2	BW19	Body weight at 19 days	Body weight
28	28:636862	636862	A	G	61.0048	9.24107	4.07047e-11	Growth2	BW19	Body weight at 19 days	Body weight
28	28:637054	637054	A	C	65.1761	9.64855	1.42822e-11	Growth2	BW19	Body weight at 19 days	Body weight
28	28:657336	657336	T	C	-64.1606	11.4806	2.28914e-08	Growth2	BW19	Body weight at 19 days	Body weight
28	28:658409	658409	A	G	-56.14	10.2014	3.73029e-08	Growth2	BW19	Body weight at 19 days	Body weight
28	28:660162	660162	G	C	69.3814	10.1878	9.74216e-12	Growth2	BW19	Body weight at 19 days	Body weight
28	28:660252	660252	G	A	-67.9767	11.211	1.33268e-09	Growth2	BW19	Body weight at 19 days	Body weight
28	28:662792	662792	C	T	-79.1573	10.7747	2.03312e-13	Growth2	BW19	Body weight at 19 days	Body weight
28	28:662803	662803	G	A	-71.9479	11.7512	9.20489e-10	Growth2	BW19	Body weight at 19 days	Body weight
28	28:662864	662864	T	C	-84.1776	10.8011	6.52131e-15	Growth2	BW19	Body weight at 19 days	Body weight
28	28:662975	662975	C	T	-67.7644	12.1685	2.56446e-08	Growth2	BW19	Body weight at 19 days	Body weight
28	28:663474	663474	C	T	-78.4112	10.845	4.8246e-13	Growth2	BW19	Body weight at 19 days	Body weight
28	28:664995	664995	G	A	-74.7832	11.3921	5.22061e-11	Growth2	BW19	Body weight at 19 days	Body weight
28	28:666187	666187	A	G	-66.7365	10.3802	1.28252e-10	Growth2	BW19	Body weight at 19 days	Body weight
28	28:666250	666250	C	T	-71.3134	11.6297	8.67895e-10	Growth2	BW19	Body weight at 19 days	Body weight
28	28:666574	666574	C	T	-79.2883	12.3858	1.53827e-10	Growth2	BW19	Body weight at 19 days	Body weight
28	28:667526	667526	G	C	-53.6678	9.50888	1.66172e-08	Growth2	BW19	Body weight at 19 days	Body weight
28	28:683284	683284	C	A	82.4425	12.5004	4.24727e-11	Growth2	BW19	Body weight at 19 days	Body weight
28	28:683362	683362	G	A	76.9711	12.2038	2.84239e-10	Growth2	BW19	Body weight at 19 days	Body weight
28	28:683501	683501	G	A	-66.3166	9.65293	6.41578e-12	Growth2	BW19	Body weight at 19 days	Body weight
28	28:684331	684331	A	G	79.6272	12.83	5.42343e-10	Growth2	BW19	Body weight at 19 days	Body weight
28	28:684344	684344	G	A	74.4205	13.152	1.52723e-08	Growth2	BW19	Body weight at 19 days	Body weight
28	28:685351	685351	T	C	-72.484	12.455	5.89614e-09	Growth2	BW19	Body weight at 19 days	Body weight
28	28:685826	685826	A	C	-77.4664	12.6281	8.54653e-10	Growth2	BW19	Body weight at 19 days	Body weight
28	28:686373	686373	G	A	73.1339	12.6585	7.58298e-09	Growth2	BW19	Body weight at 19 days	Body weight
28	28:686616	686616	G	A	80.7796	12.7865	2.6574e-10	Growth2	BW19	Body weight at 19 days	Body weight
28	28:687091	687091	T	C	70.5083	12.6883	2.74483e-08	Growth2	BW19	Body weight at 19 days	Body weight
28	28:687195	687195	T	C	76.3388	12.8382	2.744e-09	Growth2	BW19	Body weight at 19 days	Body weight
28	28:687216	687216	T	A	75.6146	12.9607	5.40734e-09	Growth2	BW19	Body weight at 19 days	Body weight
28	28:687321	687321	T	TGCATGCCAAA	77.3688	13.0114	2.74419e-09	Growth2	BW19	Body weight at 19 days	Body weight
28	28:694630	694630	C	G	-70.4061	12.6441	2.57248e-08	Growth2	BW19	Body weight at 19 days	Body weight
28	28:695876	695876	G	A	-54.71	10.0305	4.91508e-08	Growth2	BW19	Body weight at 19 days	Body weight
28	28:697964	697964	C	G	-62.9081	10.9925	1.04769e-08	Growth2	BW19	Body weight at 19 days	Body weight
28	28:697967	697967	T	C	-63.4989	10.7875	3.94826e-09	Growth2	BW19	Body weight at 19 days	Body weight
28	28:845160	845160	G	A	-65.9559	10.1981	9.9658e-11	Growth2	BW19	Body weight at 19 days	Body weight
28	28:865600	865600	G	T	-59.3574	9.53428	4.79469e-10	Growth2	BW19	Body weight at 19 days	Body weight
28	28:865875	865875	G	A	72.8152	10.0504	4.32377e-13	Growth2	BW19	Body weight at 19 days	Body weight
28	28:867038	867038	C	G	59.8771	10.4061	8.71229e-09	Growth2	BW19	Body weight at 19 days	Body weight
28	28:870138	870138	C	T	-71.6929	9.3669	1.95033e-14	Growth2	BW19	Body weight at 19 days	Body weight
28	28:881522	881522	C	G	54.9792	9.68957	1.39456e-08	Growth2	BW19	Body weight at 19 days	Body weight
28	28:881541	881541	T	C	63.9338	9.99686	1.60135e-10	Growth2	BW19	Body weight at 19 days	Body weight
28	28:881619	881619	A	G	64.4268	10.1217	1.95032e-10	Growth2	BW19	Body weight at 19 days	Body weight
28	28:881645	881645	C	T	63.4242	10.0069	2.32724e-10	Growth2	BW19	Body weight at 19 days	Body weight
28	28:881836	881836	C	T	68.4468	9.94754	5.9529e-12	Growth2	BW19	Body weight at 19 days	Body weight
28	28:884641	884641	A	G	65.468	9.89148	3.62542e-11	Growth2	BW19	Body weight at 19 days	Body weight
28	28:939916	939916	G	A	-73.4024	12.0735	1.2047e-09	Growth2	BW19	Body weight at 19 days	Body weight
28	28:940222	940222	T	C	-57.1673	9.53344	2.0161e-09	Growth2	BW19	Body weight at 19 days	Body weight
28	28:942034	942034	A	G	-86.5408	15.8599	4.85408e-08	Growth2	BW19	Body weight at 19 days	Body weight
28	28:942264	942264	T	A	68.52	11.4257	2.0096e-09	Growth2	BW19	Body weight at 19 days	Body weight
28	28:943400	943400	C	T	66.2442	9.51967	3.43516e-12	Growth2	BW19	Body weight at 19 days	Body weight
28	28:943411	943411	C	T	77.3146	11.7074	4.00391e-11	Growth2	BW19	Body weight at 19 days	Body weight
28	28:945058	945058	A	C	63.6475	10.4036	9.48724e-10	Growth2	BW19	Body weight at 19 days	Body weight
28	28:947986	947986	T	A	-68.5336	10.3733	3.92899e-11	Growth2	BW19	Body weight at 19 days	Body weight
28	28:949491	949491	G	A	-57.6941	10.5135	4.07402e-08	Growth2	BW19	Body weight at 19 days	Body weight
28	28:1339975	1339975	C	T	-64.299	11.196	9.30096e-09	Growth2	BW19	Body weight at 19 days	Body weight
28	28:1424904	1424904	G	A	75.4132	13.1569	9.93488e-09	Growth2	BW19	Body weight at 19 days	Body weight
28	28:1429933	1429933	C	T	70.3516	12.7376	3.32952e-08	Growth2	BW19	Body weight at 19 days	Body weight
28	28:1429950	1429950	A	G	70.6522	12.6976	2.6336e-08	Growth2	BW19	Body weight at 19 days	Body weight
28	28:1498361	1498361	T	G	-67.4023	12.0613	2.29301e-08	Growth2	BW19	Body weight at 19 days	Body weight
28	28:1498375	1498375	T	C	-68.2522	12.2195	2.33015e-08	Growth2	BW19	Body weight at 19 days	Body weight
28	28:1498536	1498536	G	A	-67.8384	12.3617	4.06952e-08	Growth2	BW19	Body weight at 19 days	Body weight
28	28:1597606	1597606	G	A	59.0782	10.5658	2.25178e-08	Growth2	BW19	Body weight at 19 days	Body weight
28	28:1598056	1598056	T	C	79.481	13.0015	9.76541e-10	Growth2	BW19	Body weight at 19 days	Body weight
28	28:1598249	1598249	C	G	93.016	15.2571	1.08367e-09	Growth2	BW19	Body weight at 19 days	Body weight
28	28:1598281	1598281	T	C	88.2025	14.7301	2.12581e-09	Growth2	BW19	Body weight at 19 days	Body weight
28	28:1599234	1599234	C	T	-92.0987	15.8305	5.96306e-09	Growth2	BW19	Body weight at 19 days	Body weight
28	28:1600161	1600161	G	A	-101.377	18.1006	2.13422e-08	Growth2	BW19	Body weight at 19 days	Body weight
28	28:1607702	1607702	G	C	91.3862	15.8365	7.89888e-09	Growth2	BW19	Body weight at 19 days	Body weight
28	28:1622739	1622739	A	C	119.935	21.1875	1.5081e-08	Growth2	BW19	Body weight at 19 days	Body weight
28	28:1640573	1640573	T	C	-59.2581	9.38433	2.70902e-10	Growth2	BW19	Body weight at 19 days	Body weight
28	28:1640582	1640582	C	T	-55.6827	10.1609	4.25136e-08	Growth2	BW19	Body weight at 19 days	Body weight
28	28:1640583	1640583	T	C	-55.6827	10.1609	4.25136e-08	Growth2	BW19	Body weight at 19 days	Body weight
28	28:1641034	1641034	A	G	-62.2798	11.0838	1.92065e-08	Growth2	BW19	Body weight at 19 days	Body weight
28	28:1641167	1641167	T	C	-62.642	11.2341	2.45995e-08	Growth2	BW19	Body weight at 19 days	Body weight
28	28:1641619	1641619	T	C	58.0703	9.99599	6.27131e-09	Growth2	BW19	Body weight at 19 days	Body weight
28	28:1641620	1641620	G	A	58.0703	9.99599	6.27131e-09	Growth2	BW19	Body weight at 19 days	Body weight
28	28:1642327	1642327	G	T	-74.9535	13.5135	2.9134e-08	Growth2	BW19	Body weight at 19 days	Body weight
28	28:1642435	1642435	C	T	-62.3064	10.4909	2.86652e-09	Growth2	BW19	Body weight at 19 days	Body weight
28	28:1642683	1642683	A	G	59.7869	10.108	3.32251e-09	Growth2	BW19	Body weight at 19 days	Body weight
28	28:1643808	1643808	C	T	-66.5037	11.8372	1.92969e-08	Growth2	BW19	Body weight at 19 days	Body weight
28	28:1644701	1644701	G	A	-63.9581	11.258	1.33809e-08	Growth2	BW19	Body weight at 19 days	Body weight
28	28:1645214	1645214	G	T	67.4685	10.8781	5.56648e-10	Growth2	BW19	Body weight at 19 days	Body weight
28	28:1645217	1645217	C	T	67.1535	10.8553	6.16203e-10	Growth2	BW19	Body weight at 19 days	Body weight
28	28:1646391	1646391	T	C	87.7274	13.6226	1.19601e-10	Growth2	BW19	Body weight at 19 days	Body weight
28	28:1650469	1650469	G	C	-65.9689	9.73139	1.21026e-11	Growth2	BW19	Body weight at 19 days	Body weight
28	28:1652062	1652062	G	A	-66.2661	10.4739	2.50322e-10	Growth2	BW19	Body weight at 19 days	Body weight
28	28:1655766	1655766	C	T	58.3693	9.61991	1.29875e-09	Growth2	BW19	Body weight at 19 days	Body weight
28	28:1659594	1659594	T	C	-70.2496	10.4833	2.06864e-11	Growth2	BW19	Body weight at 19 days	Body weight
28	28:1661817	1661817	A	T	-63.613	10.3285	7.32245e-10	Growth2	BW19	Body weight at 19 days	Body weight
28	28:1661847	1661847	C	T	58.5121	9.49761	7.24171e-10	Growth2	BW19	Body weight at 19 days	Body weight
28	28:1662422	1662422	C	T	-60.1996	10.0249	1.91359e-09	Growth2	BW19	Body weight at 19 days	Body weight
28	28:1662424	1662424	C	T	-60.7834	10.0526	1.47971e-09	Growth2	BW19	Body weight at 19 days	Body weight
28	28:1662455	1662455	A	G	-59.9745	10.6245	1.65239e-08	Growth2	BW19	Body weight at 19 days	Body weight
28	28:1662483	1662483	T	C	-61.8548	9.91379	4.39634e-10	Growth2	BW19	Body weight at 19 days	Body weight
28	28:1662584	1662584	A	T	-67.9528	10.2493	3.35643e-11	Growth2	BW19	Body weight at 19 days	Body weight
28	28:1662688	1662688	A	G	-66.192	9.58107	4.89379e-12	Growth2	BW19	Body weight at 19 days	Body weight
28	28:1663412	1663412	T	C	-62.4181	9.31151	2.03725e-11	Growth2	BW19	Body weight at 19 days	Body weight
28	28:1664617	1664617	T	C	-68.2306	10.2016	2.25929e-11	Growth2	BW19	Body weight at 19 days	Body weight
28	28:1665529	1665529	A	G	-62.3837	9.43801	3.8476e-11	Growth2	BW19	Body weight at 19 days	Body weight
28	28:1665929	1665929	T	C	-69.7769	9.08231	1.55736e-14	Growth2	BW19	Body weight at 19 days	Body weight
28	28:1665958	1665958	T	C	-65.839	9.12382	5.34757e-13	Growth2	BW19	Body weight at 19 days	Body weight
28	28:1665962	1665962	G	A	-65.7311	9.09171	4.83746e-13	Growth2	BW19	Body weight at 19 days	Body weight
28	28:1665966	1665966	C	T	-65.8291	9.13475	5.74288e-13	Growth2	BW19	Body weight at 19 days	Body weight
28	28:1665972	1665972	G	A	-59.5063	10.6337	2.19331e-08	Growth2	BW19	Body weight at 19 days	Body weight
28	28:1666027	1666027	ACT	A	-60.8254	10.9267	2.59621e-08	Growth2	BW19	Body weight at 19 days	Body weight
28	28:1666148	1666148	A	G	-67.4519	9.19496	2.20493e-13	Growth2	BW19	Body weight at 19 days	Body weight
28	28:1666225	1666225	T	C	-56.4086	9.30999	1.37033e-09	Growth2	BW19	Body weight at 19 days	Body weight
28	28:1667925	1667925	C	A	-54.8855	9.96473	3.62981e-08	Growth2	BW19	Body weight at 19 days	Body weight
28	28:1687456	1687456	A	G	-68.4116	10.9741	4.54875e-10	Growth2	BW19	Body weight at 19 days	Body weight
28	28:1687476	1687476	C	T	-64.5946	10.941	3.55011e-09	Growth2	BW19	Body weight at 19 days	Body weight
28	28:1687504	1687504	T	G	-61.1151	11.0276	2.9903e-08	Growth2	BW19	Body weight at 19 days	Body weight
28	28:1687507	1687507	G	A	-61.0803	11.0296	3.06171e-08	Growth2	BW19	Body weight at 19 days	Body weight
28	28:1691255	1691255	A	G	78.1677	13.7181	1.21111e-08	Growth2	BW19	Body weight at 19 days	Body weight
28	28:1691259	1691259	T	C	81.6859	13.8188	3.39596e-09	Growth2	BW19	Body weight at 19 days	Body weight
28	28:1709456	1709456	A	G	98.6145	16.5005	2.28047e-09	Growth2	BW19	Body weight at 19 days	Body weight
28	28:1742071	1742071	T	C	-53.2124	9.06692	4.38809e-09	Growth2	BW19	Body weight at 19 days	Body weight
28	28:1766350	1766350	A	G	130.002	20.6569	3.10548e-10	Growth2	BW19	Body weight at 19 days	Body weight
28	28:1777253	1777253	C	A	-68.2243	11.531	3.28665e-09	Growth2	BW19	Body weight at 19 days	Body weight
28	28:1777257	1777257	C	T	-69.2132	11.5414	2.01086e-09	Growth2	BW19	Body weight at 19 days	Body weight
28	28:1778635	1778635	C	A	-68.56	12.2504	2.18635e-08	Growth2	BW19	Body weight at 19 days	Body weight
28	28:1778805	1778805	G	A	-74.362	11.8564	3.56654e-10	Growth2	BW19	Body weight at 19 days	Body weight
28	28:1778863	1778863	A	G	-73.9837	11.3577	7.31964e-11	Growth2	BW19	Body weight at 19 days	Body weight
28	28:1781893	1781893	G	A	-63.9763	11.6799	4.31475e-08	Growth2	BW19	Body weight at 19 days	Body weight
28	28:1784525	1784525	G	A	-62.0943	10.3779	2.18635e-09	Growth2	BW19	Body weight at 19 days	Body weight
28	28:1784537	1784537	T	G	-58.6325	10.3435	1.44043e-08	Growth2	BW19	Body weight at 19 days	Body weight
28	28:1785039	1785039	A	G	-61.796	9.84484	3.45173e-10	Growth2	BW19	Body weight at 19 days	Body weight
28	28:1793496	1793496	A	G	-55.5087	10.1582	4.64361e-08	Growth2	BW19	Body weight at 19 days	Body weight
28	28:1794121	1794121	C	T	59.1238	9.70478	1.11343e-09	Growth2	BW19	Body weight at 19 days	Body weight
28	28:1794446	1794446	T	C	-57.5008	9.46554	1.24179e-09	Growth2	BW19	Body weight at 19 days	Body weight
28	28:1794448	1794448	AGG	A	-56.0934	9.95643	1.76191e-08	Growth2	BW19	Body weight at 19 days	Body weight
28	28:1794503	1794503	C	T	61.1678	9.51263	1.27457e-10	Growth2	BW19	Body weight at 19 days	Body weight
28	28:1794561	1794561	G	A	-57.1093	9.8635	7.04037e-09	Growth2	BW19	Body weight at 19 days	Body weight
28	28:1794927	1794927	T	C	65.5889	9.62835	9.62113e-12	Growth2	BW19	Body weight at 19 days	Body weight
28	28:1794933	1794933	G	A	-65.0998	9.79694	3.03402e-11	Growth2	BW19	Body weight at 19 days	Body weight
28	28:1794974	1794974	G	A	-60.9066	9.53212	1.66301e-10	Growth2	BW19	Body weight at 19 days	Body weight
28	28:1795616	1795616	G	C	-57.6368	9.84354	4.76187e-09	Growth2	BW19	Body weight at 19 days	Body weight
28	28:1795824	1795824	C	T	-59.1257	9.56979	6.4767e-10	Growth2	BW19	Body weight at 19 days	Body weight
28	28:1796634	1796634	T	TA	-66.8063	11.809	1.53821e-08	Growth2	BW19	Body weight at 19 days	Body weight
28	28:1797159	1797159	T	A	-64.1616	9.7058	3.82653e-11	Growth2	BW19	Body weight at 19 days	Body weight
28	28:1801075	1801075	T	C	-52.019	9.2873	2.13007e-08	Growth2	BW19	Body weight at 19 days	Body weight
28	28:1801079	1801079	A	G	-51.5346	9.23293	2.38311e-08	Growth2	BW19	Body weight at 19 days	Body weight
28	28:1801145	1801145	T	C	60.5215	10.8282	2.28041e-08	Growth2	BW19	Body weight at 19 days	Body weight
28	28:1810763	1810763	C	T	68.5122	12.0213	1.20355e-08	Growth2	BW19	Body weight at 19 days	Body weight
28	28:1810789	1810789	G	A	70.7335	12.0193	3.98101e-09	Growth2	BW19	Body weight at 19 days	Body weight
28	28:1908917	1908917	C	T	-63.3911	11.343	2.28963e-08	Growth2	BW19	Body weight at 19 days	Body weight
28	28:1909669	1909669	A	G	-64.266	10.4686	8.30773e-10	Growth2	BW19	Body weight at 19 days	Body weight
28	28:1909823	1909823	A	G	66.641	9.87322	1.48179e-11	Growth2	BW19	Body weight at 19 days	Body weight
28	28:1909845	1909845	T	A	59.8766	9.89405	1.43257e-09	Growth2	BW19	Body weight at 19 days	Body weight
28	28:1909866	1909866	C	T	-68.5567	10.4139	4.60377e-11	Growth2	BW19	Body weight at 19 days	Body weight
28	28:1909871	1909871	C	A	-62.6234	9.56685	5.91492e-11	Growth2	BW19	Body weight at 19 days	Body weight
28	28:1909949	1909949	T	C	-77.8388	12.5912	6.32915e-10	Growth2	BW19	Body weight at 19 days	Body weight
28	28:1910262	1910262	C	T	56.4865	9.61609	4.24993e-09	Growth2	BW19	Body weight at 19 days	Body weight
28	28:1910319	1910319	T	C	-56.0413	9.87667	1.3941e-08	Growth2	BW19	Body weight at 19 days	Body weight
28	28:1910328	1910328	G	A	-63.5422	9.64995	4.55769e-11	Growth2	BW19	Body weight at 19 days	Body weight
28	28:1911024	1911024	A	T	-72.0019	12.0647	2.4019e-09	Growth2	BW19	Body weight at 19 days	Body weight
28	28:1911042	1911042	A	C	-72.1839	12.2874	4.23781e-09	Growth2	BW19	Body weight at 19 days	Body weight
28	28:1911044	1911044	T	C	-71.7364	12.2988	5.45102e-09	Growth2	BW19	Body weight at 19 days	Body weight
28	28:1944182	1944182	T	C	-64.299	10.9531	4.3474e-09	Growth2	BW19	Body weight at 19 days	Body weight
2	2:127695960	127695960	C	A	-0.176887	0.0316412	2.26538e-08	Growth3	BW28	Body weight at 28 days	Body weight
4	4:73391953	73391953	T	C	-0.393306	0.0712002	3.31465e-08	Growth3	BW28	Body weight at 28 days	Body weight
4	4:73996849	73996849	A	G	-0.387887	0.070146	3.20768e-08	Growth3	BW28	Body weight at 28 days	Body weight
5	5:65180696	65180696	G	C	-0.570717	0.0982623	6.31877e-09	Growth3	BW28	Body weight at 28 days	Body weight
5	5:65180697	65180697	G	T	-0.571472	0.0982629	6.03647e-09	Growth3	BW28	Body weight at 28 days	Body weight
7	7:4152196	4152196	C	T	-0.250955	0.0435923	8.56894e-09	Growth3	BW28	Body weight at 28 days	Body weight
21	21:14775069	14775069	T	C	-0.568052	0.103709	4.31775e-08	Growth3	BW28	Body weight at 28 days	Body weight
27	27:3640686	3640686	T	C	-0.324124	0.0585174	3.04302e-08	Growth3	BW28	Body weight at 28 days	Body weight
28	28:1532	1532	C	A	0.206454	0.0288881	8.89006e-13	Growth3	BW28	Body weight at 28 days	Body weight
28	28:9040	9040	AT	A	-0.159053	0.0236303	1.68634e-11	Growth3	BW28	Body weight at 28 days	Body weight
28	28:19235	19235	C	T	-0.18572	0.0221101	4.47323e-17	Growth3	BW28	Body weight at 28 days	Body weight
28	28:30630	30630	A	G	-0.18754	0.0222507	3.50086e-17	Growth3	BW28	Body weight at 28 days	Body weight
28	28:30965	30965	AG	A	-0.177669	0.0219584	5.90876e-16	Growth3	BW28	Body weight at 28 days	Body weight
28	28:43012	43012	C	T	-0.196751	0.0220417	4.40447e-19	Growth3	BW28	Body weight at 28 days	Body weight
28	28:50098	50098	G	A	-0.199609	0.021873	7.12075e-20	Growth3	BW28	Body weight at 28 days	Body weight
28	28:79010	79010	A	G	-0.158591	0.0270246	4.40059e-09	Growth3	BW28	Body weight at 28 days	Body weight
28	28:85592	85592	GA	G	-0.158775	0.0283128	2.0481e-08	Growth3	BW28	Body weight at 28 days	Body weight
28	28:86408	86408	G	A	-0.156721	0.0271208	7.53088e-09	Growth3	BW28	Body weight at 28 days	Body weight
28	28:89057	89057	A	G	-0.175321	0.0247346	1.35967e-12	Growth3	BW28	Body weight at 28 days	Body weight
28	28:90654	90654	C	CGAGCCTCAGAGCCAGCTGTGGGGAGCAGAGAGGTAGAAAA	-0.15149	0.0272681	2.76699e-08	Growth3	BW28	Body weight at 28 days	Body weight
28	28:92413	92413	C	G	-0.191512	0.0274059	2.7883e-12	Growth3	BW28	Body weight at 28 days	Body weight
28	28:92593	92593	G	A	-0.181039	0.0219491	1.60884e-16	Growth3	BW28	Body weight at 28 days	Body weight
28	28:100082	100082	T	C	-0.191201	0.0213305	3.13775e-19	Growth3	BW28	Body weight at 28 days	Body weight
28	28:100935	100935	C	T	-0.199454	0.0276206	5.15335e-13	Growth3	BW28	Body weight at 28 days	Body weight
28	28:101025	101025	G	A	-0.213105	0.028143	3.66941e-14	Growth3	BW28	Body weight at 28 days	Body weight
28	28:117387	117387	TTTTG	T	-0.158948	0.0211012	4.9714e-14	Growth3	BW28	Body weight at 28 days	Body weight
28	28:117449	117449	A	AAAAAAT	-0.15368	0.024642	4.47369e-10	Growth3	BW28	Body weight at 28 days	Body weight
28	28:117870	117870	G	A	-0.174934	0.0216287	6.06239e-16	Growth3	BW28	Body weight at 28 days	Body weight
28	28:118630	118630	C	T	-0.188503	0.0220692	1.32567e-17	Growth3	BW28	Body weight at 28 days	Body weight
28	28:119076	119076	C	G	-0.185639	0.0231274	1.00032e-15	Growth3	BW28	Body weight at 28 days	Body weight
28	28:123433	123433	T	C	-0.199761	0.0317911	3.30916e-10	Growth3	BW28	Body weight at 28 days	Body weight
28	28:123860	123860	A	G	-0.187635	0.0334714	2.07259e-08	Growth3	BW28	Body weight at 28 days	Body weight
28	28:126195	126195	A	C	-0.17808	0.0220018	5.77749e-16	Growth3	BW28	Body weight at 28 days	Body weight
28	28:126790	126790	C	T	-0.176086	0.0244771	6.29565e-13	Growth3	BW28	Body weight at 28 days	Body weight
28	28:128173	128173	A	G	-0.175119	0.0218381	1.0662e-15	Growth3	BW28	Body weight at 28 days	Body weight
28	28:132756	132756	G	A	-0.182983	0.0221301	1.35643e-16	Growth3	BW28	Body weight at 28 days	Body weight
28	28:134651	134651	A	G	-0.139675	0.0219774	2.07904e-10	Growth3	BW28	Body weight at 28 days	Body weight
28	28:134977	134977	A	T	-0.1825	0.0219936	1.0597e-16	Growth3	BW28	Body weight at 28 days	Body weight
28	28:137803	137803	C	A	-0.187089	0.0229316	3.39056e-16	Growth3	BW28	Body weight at 28 days	Body weight
28	28:139172	139172	C	A	-0.169875	0.0226718	6.74368e-14	Growth3	BW28	Body weight at 28 days	Body weight
28	28:140133	140133	G	A	-0.194222	0.0218149	5.4266e-19	Growth3	BW28	Body weight at 28 days	Body weight
28	28:140195	140195	G	A	-0.183681	0.0224361	2.68202e-16	Growth3	BW28	Body weight at 28 days	Body weight
28	28:141597	141597	T	C	-0.166619	0.0222577	7.10607e-14	Growth3	BW28	Body weight at 28 days	Body weight
28	28:143291	143291	T	C	-0.171003	0.0247006	4.42038e-12	Growth3	BW28	Body weight at 28 days	Body weight
28	28:143947	143947	A	C	-0.14817	0.022974	1.12265e-10	Growth3	BW28	Body weight at 28 days	Body weight
28	28:143981	143981	G	A	-0.144896	0.0229395	2.67642e-10	Growth3	BW28	Body weight at 28 days	Body weight
28	28:144942	144942	G	T	-0.149418	0.026045	9.64015e-09	Growth3	BW28	Body weight at 28 days	Body weight
28	28:145964	145964	C	T	-0.15779	0.0287671	4.13304e-08	Growth3	BW28	Body weight at 28 days	Body weight
28	28:147041	147041	C	T	-0.156093	0.0227601	6.9729e-12	Growth3	BW28	Body weight at 28 days	Body weight
28	28:153150	153150	A	G	-0.176058	0.0218678	8.21159e-16	Growth3	BW28	Body weight at 28 days	Body weight
28	28:154505	154505	G	A	-0.195141	0.0218147	3.70666e-19	Growth3	BW28	Body weight at 28 days	Body weight
28	28:158221	158221	A	G	-0.14434	0.0244079	3.34619e-09	Growth3	BW28	Body weight at 28 days	Body weight
28	28:158417	158417	T	C	-0.159125	0.024957	1.81818e-10	Growth3	BW28	Body weight at 28 days	Body weight
28	28:158836	158836	T	C	-0.169666	0.0221516	1.86942e-14	Growth3	BW28	Body weight at 28 days	Body weight
28	28:160471	160471	A	G	-0.154199	0.0251966	9.36759e-10	Growth3	BW28	Body weight at 28 days	Body weight
28	28:160546	160546	A	G	-0.185422	0.0290051	1.62967e-10	Growth3	BW28	Body weight at 28 days	Body weight
28	28:160767	160767	A	G	-0.15935	0.0244533	7.19598e-11	Growth3	BW28	Body weight at 28 days	Body weight
28	28:160938	160938	A	G	-0.172252	0.0254471	1.29654e-11	Growth3	BW28	Body weight at 28 days	Body weight
28	28:161111	161111	A	G	-0.184116	0.0219218	4.51216e-17	Growth3	BW28	Body weight at 28 days	Body weight
28	28:161274	161274	T	C	-0.177187	0.0221895	1.40286e-15	Growth3	BW28	Body weight at 28 days	Body weight
28	28:161497	161497	G	A	-0.192917	0.0221399	2.94537e-18	Growth3	BW28	Body weight at 28 days	Body weight
28	28:164320	164320	A	G	-0.172508	0.0239054	5.34319e-13	Growth3	BW28	Body weight at 28 days	Body weight
28	28:164958	164958	G	A	-0.17868	0.022035	5.10623e-16	Growth3	BW28	Body weight at 28 days	Body weight
28	28:166464	166464	T	C	-0.159705	0.0235179	1.11533e-11	Growth3	BW28	Body weight at 28 days	Body weight
28	28:167180	167180	T	A	-0.210268	0.0222007	2.76476e-21	Growth3	BW28	Body weight at 28 days	Body weight
28	28:169666	169666	G	A	-0.1605	0.0236154	1.07263e-11	Growth3	BW28	Body weight at 28 days	Body weight
28	28:172769	172769	A	G	-0.162354	0.0216454	6.35124e-14	Growth3	BW28	Body weight at 28 days	Body weight
28	28:173605	173605	TAA	T	-0.139326	0.0236136	3.62957e-09	Growth3	BW28	Body weight at 28 days	Body weight
28	28:173641	173641	C	T	-0.127732	0.0227428	1.95033e-08	Growth3	BW28	Body weight at 28 days	Body weight
28	28:175444	175444	G	A	-0.132187	0.0235884	2.09583e-08	Growth3	BW28	Body weight at 28 days	Body weight
28	28:175923	175923	C	T	-0.182448	0.0272838	2.27737e-11	Growth3	BW28	Body weight at 28 days	Body weight
28	28:176346	176346	T	C	-0.174449	0.0255574	8.74454e-12	Growth3	BW28	Body weight at 28 days	Body weight
28	28:176588	176588	G	C	-0.166102	0.0229318	4.37885e-13	Growth3	BW28	Body weight at 28 days	Body weight
28	28:177164	177164	C	A	-0.177809	0.0251621	1.58864e-12	Growth3	BW28	Body weight at 28 days	Body weight
28	28:178544	178544	T	C	-0.154016	0.0238458	1.05519e-10	Growth3	BW28	Body weight at 28 days	Body weight
28	28:179160	179160	A	T	-0.140979	0.0226443	4.79123e-10	Growth3	BW28	Body weight at 28 days	Body weight
28	28:179551	179551	C	A	0.154032	0.0222744	4.67214e-12	Growth3	BW28	Body weight at 28 days	Body weight
28	28:180081	180081	T	A	-0.140437	0.0239819	4.74316e-09	Growth3	BW28	Body weight at 28 days	Body weight
28	28:180137	180137	A	G	-0.157563	0.0260822	1.53159e-09	Growth3	BW28	Body weight at 28 days	Body weight
28	28:181055	181055	A	C	0.144393	0.0222067	7.91266e-11	Growth3	BW28	Body weight at 28 days	Body weight
28	28:181118	181118	T	A	-0.149017	0.0266663	2.29396e-08	Growth3	BW28	Body weight at 28 days	Body weight
28	28:181235	181235	A	G	0.142274	0.0216574	5.05524e-11	Growth3	BW28	Body weight at 28 days	Body weight
28	28:183406	183406	G	A	-0.180475	0.0229125	3.36103e-15	Growth3	BW28	Body weight at 28 days	Body weight
28	28:183570	183570	T	C	-0.170442	0.0230082	1.28361e-13	Growth3	BW28	Body weight at 28 days	Body weight
28	28:183659	183659	A	G	-0.1841	0.0252654	3.17751e-13	Growth3	BW28	Body weight at 28 days	Body weight
28	28:185026	185026	C	T	-0.145172	0.0227871	1.88043e-10	Growth3	BW28	Body weight at 28 days	Body weight
28	28:185863	185863	C	A	-0.150331	0.0228752	4.97106e-11	Growth3	BW28	Body weight at 28 days	Body weight
28	28:195288	195288	A	G	-0.191668	0.0234588	3.07338e-16	Growth3	BW28	Body weight at 28 days	Body weight
28	28:203836	203836	G	C	-0.177404	0.0205946	7.05054e-18	Growth3	BW28	Body weight at 28 days	Body weight
28	28:203951	203951	G	GA	-0.154185	0.0221316	3.24417e-12	Growth3	BW28	Body weight at 28 days	Body weight
28	28:204971	204971	T	C	-0.172845	0.0208097	9.89917e-17	Growth3	BW28	Body weight at 28 days	Body weight
28	28:213193	213193	C	T	-0.18238	0.0209919	3.6851e-18	Growth3	BW28	Body weight at 28 days	Body weight
28	28:215090	215090	A	C	-0.174365	0.021153	1.67897e-16	Growth3	BW28	Body weight at 28 days	Body weight
28	28:215565	215565	A	T	-0.162199	0.0207426	5.29849e-15	Growth3	BW28	Body weight at 28 days	Body weight
28	28:219721	219721	G	A	-0.144269	0.0247721	5.75154e-09	Growth3	BW28	Body weight at 28 days	Body weight
28	28:220268	220268	A	G	-0.160242	0.0209473	2.01316e-14	Growth3	BW28	Body weight at 28 days	Body weight
28	28:229057	229057	T	G	-0.186788	0.0218558	1.27008e-17	Growth3	BW28	Body weight at 28 days	Body weight
28	28:229430	229430	T	A	-0.190771	0.0210528	1.28591e-19	Growth3	BW28	Body weight at 28 days	Body weight
28	28:235133	235133	A	C	-0.17063	0.0219311	7.23623e-15	Growth3	BW28	Body weight at 28 days	Body weight
28	28:235570	235570	G	C	0.180868	0.0207405	2.76891e-18	Growth3	BW28	Body weight at 28 days	Body weight
28	28:235592	235592	A	G	-0.16934	0.0216538	5.26922e-15	Growth3	BW28	Body weight at 28 days	Body weight
28	28:236308	236308	C	T	-0.176531	0.0218612	6.74274e-16	Growth3	BW28	Body weight at 28 days	Body weight
28	28:237553	237553	T	C	-0.177966	0.0208947	1.63364e-17	Growth3	BW28	Body weight at 28 days	Body weight
28	28:239770	239770	G	A	-0.175556	0.0269368	7.15676e-11	Growth3	BW28	Body weight at 28 days	Body weight
28	28:246307	246307	T	C	-0.167962	0.020798	6.69967e-16	Growth3	BW28	Body weight at 28 days	Body weight
28	28:247608	247608	G	A	-0.18151	0.0208435	3.08612e-18	Growth3	BW28	Body weight at 28 days	Body weight
28	28:255618	255618	A	C	-0.135158	0.0237678	1.29607e-08	Growth3	BW28	Body weight at 28 days	Body weight
28	28:256570	256570	T	C	-0.145707	0.0241718	1.66008e-09	Growth3	BW28	Body weight at 28 days	Body weight
28	28:260463	260463	T	C	-0.200807	0.021025	1.28606e-21	Growth3	BW28	Body weight at 28 days	Body weight
28	28:265240	265240	T	A	-0.18639	0.0208684	4.19431e-19	Growth3	BW28	Body weight at 28 days	Body weight
28	28:265681	265681	C	T	-0.189155	0.0208527	1.17914e-19	Growth3	BW28	Body weight at 28 days	Body weight
28	28:282377	282377	G	T	-0.164673	0.0262558	3.56747e-10	Growth3	BW28	Body weight at 28 days	Body weight
28	28:282676	282676	CT	C	-0.159174	0.0270519	4.00378e-09	Growth3	BW28	Body weight at 28 days	Body weight
28	28:308056	308056	G	T	-0.192127	0.0247909	9.19519e-15	Growth3	BW28	Body weight at 28 days	Body weight
28	28:309531	309531	T	G	-0.161732	0.0209946	1.32381e-14	Growth3	BW28	Body weight at 28 days	Body weight
28	28:334210	334210	A	G	-0.193048	0.0206462	8.74099e-21	Growth3	BW28	Body weight at 28 days	Body weight
28	28:334251	334251	C	T	-0.19908	0.0249894	1.63139e-15	Growth3	BW28	Body weight at 28 days	Body weight
28	28:334293	334293	A	G	-0.183313	0.0233503	4.14218e-15	Growth3	BW28	Body weight at 28 days	Body weight
28	28:334307	334307	A	G	-0.182042	0.0263823	5.19456e-12	Growth3	BW28	Body weight at 28 days	Body weight
28	28:338576	338576	C	A	-0.174603	0.0232342	5.69483e-14	Growth3	BW28	Body weight at 28 days	Body weight
28	28:339863	339863	A	G	-0.196202	0.0204681	9.17912e-22	Growth3	BW28	Body weight at 28 days	Body weight
28	28:339984	339984	A	C	-0.149639	0.0221869	1.53559e-11	Growth3	BW28	Body weight at 28 days	Body weight
28	28:340066	340066	G	A	-0.172491	0.0253942	1.10198e-11	Growth3	BW28	Body weight at 28 days	Body weight
28	28:341049	341049	C	T	-0.174193	0.0204442	1.59009e-17	Growth3	BW28	Body weight at 28 days	Body weight
28	28:341624	341624	A	G	-0.16438	0.0215434	2.34406e-14	Growth3	BW28	Body weight at 28 days	Body weight
28	28:341680	341680	T	G	-0.162192	0.0289116	2.02392e-08	Growth3	BW28	Body weight at 28 days	Body weight
28	28:341779	341779	A	G	-0.15642	0.0223167	2.39858e-12	Growth3	BW28	Body weight at 28 days	Body weight
28	28:341792	341792	G	T	-0.197153	0.0207089	1.72837e-21	Growth3	BW28	Body weight at 28 days	Body weight
28	28:341865	341865	C	T	-0.153675	0.023124	3.01811e-11	Growth3	BW28	Body weight at 28 days	Body weight
28	28:342185	342185	C	T	-0.184836	0.0204252	1.43713e-19	Growth3	BW28	Body weight at 28 days	Body weight
28	28:342233	342233	G	T	-0.149555	0.0235867	2.28783e-10	Growth3	BW28	Body weight at 28 days	Body weight
28	28:342552	342552	T	C	-0.15226	0.0270679	1.854e-08	Growth3	BW28	Body weight at 28 days	Body weight
28	28:342660	342660	G	A	-0.158183	0.0257156	7.68789e-10	Growth3	BW28	Body weight at 28 days	Body weight
28	28:343061	343061	A	G	-0.177989	0.0214497	1.05914e-16	Growth3	BW28	Body weight at 28 days	Body weight
28	28:343121	343121	C	T	-0.17746	0.0205541	5.93537e-18	Growth3	BW28	Body weight at 28 days	Body weight
28	28:343228	343228	A	T	-0.167386	0.0228987	2.6749e-13	Growth3	BW28	Body weight at 28 days	Body weight
28	28:344420	344420	A	G	-0.175983	0.023374	5.11247e-14	Growth3	BW28	Body weight at 28 days	Body weight
28	28:344435	344435	T	C	-0.179513	0.0300254	2.24905e-09	Growth3	BW28	Body weight at 28 days	Body weight
28	28:344690	344690	CG	C	-0.149156	0.0244986	1.14098e-09	Growth3	BW28	Body weight at 28 days	Body weight
28	28:344691	344691	T	A	-0.149156	0.0244986	1.14098e-09	Growth3	BW28	Body weight at 28 days	Body weight
28	28:344735	344735	G	A	-0.170404	0.0221184	1.31668e-14	Growth3	BW28	Body weight at 28 days	Body weight
28	28:344740	344740	C	A	-0.182168	0.0211906	8.20928e-18	Growth3	BW28	Body weight at 28 days	Body weight
28	28:345001	345001	G	C	-0.171511	0.023755	5.19932e-13	Growth3	BW28	Body weight at 28 days	Body weight
28	28:345206	345206	T	C	0.178809	0.0217479	2.00321e-16	Growth3	BW28	Body weight at 28 days	Body weight
28	28:345345	345345	C	T	-0.163938	0.0258124	2.13738e-10	Growth3	BW28	Body weight at 28 days	Body weight
28	28:345581	345581	C	T	-0.175945	0.0224033	4.04581e-15	Growth3	BW28	Body weight at 28 days	Body weight
28	28:345981	345981	T	C	-0.174507	0.0293743	2.83628e-09	Growth3	BW28	Body weight at 28 days	Body weight
28	28:348704	348704	A	G	-0.159541	0.0252217	2.52355e-10	Growth3	BW28	Body weight at 28 days	Body weight
28	28:349132	349132	C	T	-0.162949	0.0224717	4.12758e-13	Growth3	BW28	Body weight at 28 days	Body weight
28	28:350073	350073	C	T	-0.190111	0.0210143	1.47304e-19	Growth3	BW28	Body weight at 28 days	Body weight
28	28:350567	350567	T	C	-0.17149	0.025148	9.15131e-12	Growth3	BW28	Body weight at 28 days	Body weight
28	28:350604	350604	T	G	-0.166487	0.0216481	1.4646e-14	Growth3	BW28	Body weight at 28 days	Body weight
28	28:350645	350645	A	G	-0.153261	0.0223409	6.87975e-12	Growth3	BW28	Body weight at 28 days	Body weight
28	28:352609	352609	G	A	-0.143843	0.0218065	4.21442e-11	Growth3	BW28	Body weight at 28 days	Body weight
28	28:353494	353494	T	A	-0.171631	0.0220007	6.13408e-15	Growth3	BW28	Body weight at 28 days	Body weight
28	28:353757	353757	T	C	-0.181631	0.0207608	2.15733e-18	Growth3	BW28	Body weight at 28 days	Body weight
28	28:356150	356150	T	C	-0.185614	0.0206216	2.23802e-19	Growth3	BW28	Body weight at 28 days	Body weight
28	28:358069	358069	GAA	G	-0.205867	0.0207768	3.82283e-23	Growth3	BW28	Body weight at 28 days	Body weight
28	28:359171	359171	T	C	-0.194091	0.020848	1.28051e-20	Growth3	BW28	Body weight at 28 days	Body weight
28	28:359248	359248	A	AC	-0.183704	0.0208349	1.17422e-18	Growth3	BW28	Body weight at 28 days	Body weight
28	28:359805	359805	C	A	-0.165428	0.0232137	1.03092e-12	Growth3	BW28	Body weight at 28 days	Body weight
28	28:359915	359915	G	T	0.178258	0.020701	7.2375e-18	Growth3	BW28	Body weight at 28 days	Body weight
28	28:359936	359936	C	A	-0.167876	0.0221567	3.54246e-14	Growth3	BW28	Body weight at 28 days	Body weight
28	28:362813	362813	T	C	-0.137694	0.024703	2.48986e-08	Growth3	BW28	Body weight at 28 days	Body weight
28	28:362815	362815	C	T	-0.138091	0.0246764	2.19282e-08	Growth3	BW28	Body weight at 28 days	Body weight
28	28:363038	363038	TTTTGCTC	T	-0.148582	0.0244084	1.14819e-09	Growth3	BW28	Body weight at 28 days	Body weight
28	28:363057	363057	T	C	-0.15481	0.0245644	2.93395e-10	Growth3	BW28	Body weight at 28 days	Body weight
28	28:363432	363432	C	T	-0.208662	0.0209053	1.84034e-23	Growth3	BW28	Body weight at 28 days	Body weight
28	28:363702	363702	C	T	-0.200197	0.0211179	2.5437e-21	Growth3	BW28	Body weight at 28 days	Body weight
28	28:364135	364135	C	T	-0.15863	0.0214927	1.57524e-13	Growth3	BW28	Body weight at 28 days	Body weight
28	28:364200	364200	CTT	C	-0.178412	0.0219438	4.27891e-16	Growth3	BW28	Body weight at 28 days	Body weight
28	28:364486	364486	G	A	-0.131436	0.0238265	3.46043e-08	Growth3	BW28	Body weight at 28 days	Body weight
28	28:365480	365480	A	G	-0.155947	0.0269831	7.49508e-09	Growth3	BW28	Body weight at 28 days	Body weight
28	28:365631	365631	C	T	-0.148737	0.0252646	3.92916e-09	Growth3	BW28	Body weight at 28 days	Body weight
28	28:365729	365729	C	T	-0.168156	0.0235435	9.17492e-13	Growth3	BW28	Body weight at 28 days	Body weight
28	28:365859	365859	G	A	-0.173221	0.0232949	1.03763e-13	Growth3	BW28	Body weight at 28 days	Body weight
28	28:365944	365944	A	G	-0.197785	0.0207395	1.47523e-21	Growth3	BW28	Body weight at 28 days	Body weight
28	28:367336	367336	G	A	-0.208203	0.0212187	9.97322e-23	Growth3	BW28	Body weight at 28 days	Body weight
28	28:367577	367577	T	C	-0.186507	0.0221294	3.51549e-17	Growth3	BW28	Body weight at 28 days	Body weight
28	28:367708	367708	C	T	-0.183027	0.0219272	6.99945e-17	Growth3	BW28	Body weight at 28 days	Body weight
28	28:368656	368656	C	T	-0.185566	0.0205609	1.79364e-19	Growth3	BW28	Body weight at 28 days	Body weight
28	28:368692	368692	G	A	-0.190557	0.020637	2.61344e-20	Growth3	BW28	Body weight at 28 days	Body weight
28	28:370043	370043	G	A	-0.144865	0.0240101	1.60457e-09	Growth3	BW28	Body weight at 28 days	Body weight
28	28:370628	370628	A	G	-0.146825	0.0230107	1.76263e-10	Growth3	BW28	Body weight at 28 days	Body weight
28	28:372355	372355	T	C	-0.176792	0.0250552	1.71223e-12	Growth3	BW28	Body weight at 28 days	Body weight
28	28:372936	372936	T	C	-0.147988	0.0236859	4.15907e-10	Growth3	BW28	Body weight at 28 days	Body weight
28	28:373010	373010	T	C	0.172883	0.0206478	5.61839e-17	Growth3	BW28	Body weight at 28 days	Body weight
28	28:376016	376016	C	A	-0.138079	0.0238984	7.57129e-09	Growth3	BW28	Body weight at 28 days	Body weight
28	28:376232	376232	C	T	-0.180552	0.0205871	1.78423e-18	Growth3	BW28	Body weight at 28 days	Body weight
28	28:376719	376719	T	A	0.189411	0.0222048	1.46126e-17	Growth3	BW28	Body weight at 28 days	Body weight
28	28:378352	378352	T	C	-0.145679	0.0254643	1.05943e-08	Growth3	BW28	Body weight at 28 days	Body weight
28	28:378487	378487	A	G	-0.177436	0.0206623	8.89311e-18	Growth3	BW28	Body weight at 28 days	Body weight
28	28:378823	378823	G	T	-0.172744	0.0223868	1.19743e-14	Growth3	BW28	Body weight at 28 days	Body weight
28	28:378893	378893	T	G	-0.157703	0.0219276	6.38694e-13	Growth3	BW28	Body weight at 28 days	Body weight
28	28:378959	378959	T	C	-0.139654	0.0226352	6.83831e-10	Growth3	BW28	Body weight at 28 days	Body weight
28	28:379693	379693	T	C	-0.171605	0.0219759	5.77288e-15	Growth3	BW28	Body weight at 28 days	Body weight
28	28:379766	379766	A	G	-0.159262	0.0213757	9.29009e-14	Growth3	BW28	Body weight at 28 days	Body weight
28	28:383378	383378	C	T	-0.161892	0.0209626	1.1373e-14	Growth3	BW28	Body weight at 28 days	Body weight
28	28:384981	384981	G	A	-0.135897	0.0244007	2.55627e-08	Growth3	BW28	Body weight at 28 days	Body weight
28	28:385307	385307	G	A	-0.156182	0.0209408	8.76628e-14	Growth3	BW28	Body weight at 28 days	Body weight
28	28:386138	386138	G	A	-0.170003	0.0225914	5.26747e-14	Growth3	BW28	Body weight at 28 days	Body weight
28	28:386224	386224	G	T	-0.159661	0.0244858	7.00373e-11	Growth3	BW28	Body weight at 28 days	Body weight
28	28:386447	386447	A	G	-0.143904	0.0230315	4.15427e-10	Growth3	BW28	Body weight at 28 days	Body weight
28	28:386518	386518	C	T	-0.152375	0.0231927	5.0335e-11	Growth3	BW28	Body weight at 28 days	Body weight
28	28:386523	386523	C	T	-0.155779	0.0233726	2.64617e-11	Growth3	BW28	Body weight at 28 days	Body weight
28	28:386769	386769	C	T	-0.14157	0.0246619	9.44253e-09	Growth3	BW28	Body weight at 28 days	Body weight
28	28:386883	386883	C	T	-0.152687	0.0224856	1.11814e-11	Growth3	BW28	Body weight at 28 days	Body weight
28	28:387041	387041	A	G	-0.155194	0.0223566	3.87295e-12	Growth3	BW28	Body weight at 28 days	Body weight
28	28:387125	387125	T	C	-0.140137	0.0234617	2.32887e-09	Growth3	BW28	Body weight at 28 days	Body weight
28	28:387341	387341	G	A	-0.130729	0.02297	1.26066e-08	Growth3	BW28	Body weight at 28 days	Body weight
28	28:387489	387489	CTCTGATCCTG	C	-0.148728	0.0222484	2.31085e-11	Growth3	BW28	Body weight at 28 days	Body weight
28	28:388629	388629	T	C	-0.138471	0.0218426	2.30506e-10	Growth3	BW28	Body weight at 28 days	Body weight
28	28:389060	389060	T	C	-0.145633	0.0265916	4.3347e-08	Growth3	BW28	Body weight at 28 days	Body weight
28	28:390403	390403	G	A	-0.158595	0.0208538	2.84686e-14	Growth3	BW28	Body weight at 28 days	Body weight
28	28:392801	392801	T	C	0.157548	0.0210936	8.08159e-14	Growth3	BW28	Body weight at 28 days	Body weight
28	28:394282	394282	G	A	-0.140925	0.024227	5.99671e-09	Growth3	BW28	Body weight at 28 days	Body weight
28	28:394590	394590	A	G	-0.153486	0.022136	4.09686e-12	Growth3	BW28	Body weight at 28 days	Body weight
28	28:395453	395453	A	T	-0.153772	0.0213094	5.34762e-13	Growth3	BW28	Body weight at 28 days	Body weight
28	28:397872	397872	G	T	-0.210725	0.0371656	1.42872e-08	Growth3	BW28	Body weight at 28 days	Body weight
28	28:401202	401202	G	A	-0.121005	0.0217315	2.57393e-08	Growth3	BW28	Body weight at 28 days	Body weight
28	28:401577	401577	G	T	0.156866	0.0211728	1.27386e-13	Growth3	BW28	Body weight at 28 days	Body weight
28	28:401597	401597	A	G	0.16182	0.0212755	2.82838e-14	Growth3	BW28	Body weight at 28 days	Body weight
28	28:409044	409044	A	G	0.151427	0.0277103	4.6382e-08	Growth3	BW28	Body weight at 28 days	Body weight
28	28:409106	409106	G	A	-0.221085	0.0368986	2.07663e-09	Growth3	BW28	Body weight at 28 days	Body weight
28	28:410104	410104	G	T	-0.145606	0.0249876	5.63871e-09	Growth3	BW28	Body weight at 28 days	Body weight
28	28:412197	412197	A	G	-0.144018	0.0255927	1.83051e-08	Growth3	BW28	Body weight at 28 days	Body weight
28	28:432368	432368	A	C	-0.164814	0.0266946	6.6554e-10	Growth3	BW28	Body weight at 28 days	Body weight
28	28:433481	433481	T	G	-0.153661	0.0272814	1.77677e-08	Growth3	BW28	Body weight at 28 days	Body weight
28	28:471612	471612	C	T	-0.178503	0.0317076	1.80565e-08	Growth3	BW28	Body weight at 28 days	Body weight
28	28:498917	498917	A	G	-0.143676	0.023528	1.01778e-09	Growth3	BW28	Body weight at 28 days	Body weight
28	28:498990	498990	A	G	-0.212629	0.037057	9.58643e-09	Growth3	BW28	Body weight at 28 days	Body weight
28	28:507901	507901	A	G	-0.175031	0.031551	2.89669e-08	Growth3	BW28	Body weight at 28 days	Body weight
28	28:662792	662792	C	T	-0.15311	0.0250391	9.66426e-10	Growth3	BW28	Body weight at 28 days	Body weight
28	28:662864	662864	T	C	-0.174107	0.0251413	4.35552e-12	Growth3	BW28	Body weight at 28 days	Body weight
28	28:663474	663474	C	T	-0.167565	0.0252942	3.48079e-11	Growth3	BW28	Body weight at 28 days	Body weight
28	28:666187	666187	A	G	-0.162504	0.0242982	2.26383e-11	Growth3	BW28	Body weight at 28 days	Body weight
28	28:677871	677871	T	C	-0.206552	0.0335699	7.60737e-10	Growth3	BW28	Body weight at 28 days	Body weight
28	28:683284	683284	C	A	0.159167	0.0291105	4.55897e-08	Growth3	BW28	Body weight at 28 days	Body weight
28	28:684331	684331	A	G	0.170392	0.0299424	1.2654e-08	Growth3	BW28	Body weight at 28 days	Body weight
28	28:684344	684344	G	A	0.170495	0.0307073	2.82e-08	Growth3	BW28	Body weight at 28 days	Body weight
28	28:686373	686373	G	A	0.166708	0.0293236	1.30709e-08	Growth3	BW28	Body weight at 28 days	Body weight
28	28:686616	686616	G	A	0.16557	0.0296579	2.36845e-08	Growth3	BW28	Body weight at 28 days	Body weight
28	28:687321	687321	T	TGCATGCCAAA	0.171343	0.0302615	1.49542e-08	Growth3	BW28	Body weight at 28 days	Body weight
28	28:865600	865600	G	T	-0.137537	0.0224503	8.99482e-10	Growth3	BW28	Body weight at 28 days	Body weight
28	28:865875	865875	G	A	0.146879	0.0234413	3.70856e-10	Growth3	BW28	Body weight at 28 days	Body weight
28	28:870138	870138	C	T	-0.12874	0.0220984	5.68619e-09	Growth3	BW28	Body weight at 28 days	Body weight
28	28:881541	881541	T	C	0.130018	0.0234771	3.05787e-08	Growth3	BW28	Body weight at 28 days	Body weight
28	28:947986	947986	T	A	-0.150984	0.0245543	7.79837e-10	Growth3	BW28	Body weight at 28 days	Body weight
28	28:1600161	1600161	G	A	-0.231954	0.0424614	4.68933e-08	Growth3	BW28	Body weight at 28 days	Body weight
28	28:1643806	1643806	T	C	-0.171355	0.0306059	2.15895e-08	Growth3	BW28	Body weight at 28 days	Body weight
28	28:1645214	1645214	G	T	0.137901	0.0250835	3.84802e-08	Growth3	BW28	Body weight at 28 days	Body weight
28	28:1645217	1645217	C	T	0.138519	0.025043	3.17979e-08	Growth3	BW28	Body weight at 28 days	Body weight
28	28:1659594	1659594	T	C	-0.145704	0.0243397	2.14703e-09	Growth3	BW28	Body weight at 28 days	Body weight
28	28:1662688	1662688	A	G	-0.123438	0.0222919	3.07081e-08	Growth3	BW28	Body weight at 28 days	Body weight
28	28:1664617	1664617	T	C	-0.142512	0.0238249	2.2089e-09	Growth3	BW28	Body weight at 28 days	Body weight
28	28:1665929	1665929	T	C	-0.117986	0.0213718	3.37733e-08	Growth3	BW28	Body weight at 28 days	Body weight
28	28:1665962	1665962	G	A	-0.118405	0.0214561	3.41969e-08	Growth3	BW28	Body weight at 28 days	Body weight
28	28:1666148	1666148	A	G	-0.132518	0.0216111	8.6821e-10	Growth3	BW28	Body weight at 28 days	Body weight
28	28:1666225	1666225	T	C	-0.122388	0.0218507	2.13008e-08	Growth3	BW28	Body weight at 28 days	Body weight
28	28:1794503	1794503	C	T	0.124078	0.0220241	1.76348e-08	Growth3	BW28	Body weight at 28 days	Body weight
28	28:1794927	1794927	T	C	0.126907	0.0224276	1.52664e-08	Growth3	BW28	Body weight at 28 days	Body weight
28	28:1910328	1910328	G	A	-0.133229	0.022732	4.60515e-09	Growth3	BW28	Body weight at 28 days	Body weight
2	2:50666962	50666962	G	A	-0.222733	0.0404503	3.66402e-08	Growth4	BW56	Body weight at 56 days	Body weight
3	3:98188471	98188471	G	T	-0.376563	0.0672745	2.17573e-08	Growth4	BW56	Body weight at 56 days	Body weight
9	9:12688231	12688231	C	T	-0.348425	0.062251	2.17968e-08	Growth4	BW56	Body weight at 56 days	Body weight
28	28:19235	19235	C	T	-0.140738	0.0243376	7.34996e-09	Growth4	BW56	Body weight at 56 days	Body weight
28	28:30630	30630	A	G	-0.139913	0.0245419	1.19103e-08	Growth4	BW56	Body weight at 56 days	Body weight
28	28:30965	30965	AG	A	-0.136962	0.0242036	1.52472e-08	Growth4	BW56	Body weight at 56 days	Body weight
28	28:43012	43012	C	T	-0.170101	0.0242943	2.52917e-12	Growth4	BW56	Body weight at 56 days	Body weight
28	28:50098	50098	G	A	-0.150146	0.0241019	4.67522e-10	Growth4	BW56	Body weight at 56 days	Body weight
28	28:89057	89057	A	G	-0.154674	0.0272846	1.43707e-08	Growth4	BW56	Body weight at 56 days	Body weight
28	28:92593	92593	G	A	-0.143029	0.0241662	3.24774e-09	Growth4	BW56	Body weight at 56 days	Body weight
28	28:100082	100082	T	C	-0.174286	0.0234772	1.13971e-13	Growth4	BW56	Body weight at 56 days	Body weight
28	28:101025	101025	G	A	-0.187206	0.0310626	1.67313e-09	Growth4	BW56	Body weight at 56 days	Body weight
28	28:117387	117387	TTTTG	T	-0.138754	0.0232386	2.36064e-09	Growth4	BW56	Body weight at 56 days	Body weight
28	28:117870	117870	G	A	-0.153081	0.0238285	1.32496e-10	Growth4	BW56	Body weight at 56 days	Body weight
28	28:118630	118630	C	T	-0.150336	0.0243181	6.32695e-10	Growth4	BW56	Body weight at 56 days	Body weight
28	28:132756	132756	G	A	-0.137119	0.0243706	1.83989e-08	Growth4	BW56	Body weight at 56 days	Body weight
28	28:134651	134651	A	G	-0.138793	0.0242202	1.00159e-08	Growth4	BW56	Body weight at 56 days	Body weight
28	28:134977	134977	A	T	-0.15616	0.0242412	1.17968e-10	Growth4	BW56	Body weight at 56 days	Body weight
28	28:137803	137803	C	A	-0.163107	0.0253092	1.15943e-10	Growth4	BW56	Body weight at 56 days	Body weight
28	28:139172	139172	C	A	-0.149904	0.0249952	2.00609e-09	Growth4	BW56	Body weight at 56 days	Body weight
28	28:140133	140133	G	A	-0.156183	0.0240185	7.89487e-11	Growth4	BW56	Body weight at 56 days	Body weight
28	28:140195	140195	G	A	-0.14476	0.0247245	4.77212e-09	Growth4	BW56	Body weight at 56 days	Body weight
28	28:141597	141597	T	C	-0.149863	0.0245289	9.98576e-10	Growth4	BW56	Body weight at 56 days	Body weight
28	28:147041	147041	C	T	-0.151594	0.0250601	1.4554e-09	Growth4	BW56	Body weight at 56 days	Body weight
28	28:153150	153150	A	G	-0.155641	0.0240888	1.03916e-10	Growth4	BW56	Body weight at 56 days	Body weight
28	28:158836	158836	T	C	-0.141015	0.0244049	7.55364e-09	Growth4	BW56	Body weight at 56 days	Body weight
28	28:161111	161111	A	G	-0.159463	0.0241546	4.06276e-11	Growth4	BW56	Body weight at 56 days	Body weight
28	28:161274	161274	T	C	-0.139347	0.024452	1.2065e-08	Growth4	BW56	Body weight at 56 days	Body weight
28	28:161497	161497	G	A	-0.152322	0.0243875	4.2132e-10	Growth4	BW56	Body weight at 56 days	Body weight
28	28:164320	164320	A	G	-0.174506	0.0263801	3.7142e-11	Growth4	BW56	Body weight at 56 days	Body weight
28	28:164958	164958	G	A	-0.150765	0.024283	5.34365e-10	Growth4	BW56	Body weight at 56 days	Body weight
28	28:166464	166464	T	C	-0.143732	0.025939	3.0047e-08	Growth4	BW56	Body weight at 56 days	Body weight
28	28:167180	167180	T	A	-0.153819	0.0244771	3.29569e-10	Growth4	BW56	Body weight at 56 days	Body weight
28	28:172769	172769	A	G	-0.140524	0.0238675	3.91696e-09	Growth4	BW56	Body weight at 56 days	Body weight
28	28:175923	175923	C	T	-0.167613	0.0301317	2.65647e-08	Growth4	BW56	Body weight at 56 days	Body weight
28	28:176588	176588	G	C	-0.138473	0.0253206	4.5316e-08	Growth4	BW56	Body weight at 56 days	Body weight
28	28:179551	179551	C	A	0.151536	0.0245595	6.82196e-10	Growth4	BW56	Body weight at 56 days	Body weight
28	28:181055	181055	A	C	0.140823	0.0245093	9.15486e-09	Growth4	BW56	Body weight at 56 days	Body weight
28	28:183406	183406	G	A	-0.145246	0.025289	9.27776e-09	Growth4	BW56	Body weight at 56 days	Body weight
28	28:183570	183570	T	C	-0.144194	0.0253973	1.36635e-08	Growth4	BW56	Body weight at 56 days	Body weight
28	28:195288	195288	A	G	-0.165455	0.0258817	1.62937e-10	Growth4	BW56	Body weight at 56 days	Body weight
28	28:203836	203836	G	C	-0.15685	0.022657	4.42823e-12	Growth4	BW56	Body weight at 56 days	Body weight
28	28:203951	203951	G	GA	-0.15368	0.0244218	3.11894e-10	Growth4	BW56	Body weight at 56 days	Body weight
28	28:204971	204971	T	C	-0.159866	0.0229078	2.98016e-12	Growth4	BW56	Body weight at 56 days	Body weight
28	28:213193	213193	C	T	-0.161771	0.0231258	2.64756e-12	Growth4	BW56	Body weight at 56 days	Body weight
28	28:215090	215090	A	C	-0.147632	0.023289	2.31074e-10	Growth4	BW56	Body weight at 56 days	Body weight
28	28:215565	215565	A	T	-0.145323	0.0228334	1.95921e-10	Growth4	BW56	Body weight at 56 days	Body weight
28	28:220268	220268	A	G	-0.139932	0.0230591	1.29187e-09	Growth4	BW56	Body weight at 56 days	Body weight
28	28:229057	229057	T	G	-0.173629	0.0240991	5.81211e-13	Growth4	BW56	Body weight at 56 days	Body weight
28	28:229430	229430	T	A	-0.169218	0.0231857	2.91277e-13	Growth4	BW56	Body weight at 56 days	Body weight
28	28:235133	235133	A	C	-0.164012	0.0241903	1.2011e-11	Growth4	BW56	Body weight at 56 days	Body weight
28	28:235570	235570	G	C	0.151901	0.0228327	2.87587e-11	Growth4	BW56	Body weight at 56 days	Body weight
28	28:235592	235592	A	G	-0.145976	0.0238679	9.59636e-10	Growth4	BW56	Body weight at 56 days	Body weight
28	28:236308	236308	C	T	-0.169368	0.0241124	2.1547e-12	Growth4	BW56	Body weight at 56 days	Body weight
28	28:237553	237553	T	C	-0.175456	0.023016	2.47431e-14	Growth4	BW56	Body weight at 56 days	Body weight
28	28:246307	246307	T	C	-0.13892	0.0228765	1.25864e-09	Growth4	BW56	Body weight at 56 days	Body weight
28	28:247608	247608	G	A	-0.162901	0.0229349	1.22278e-12	Growth4	BW56	Body weight at 56 days	Body weight
28	28:260463	260463	T	C	-0.164464	0.0231285	1.15328e-12	Growth4	BW56	Body weight at 56 days	Body weight
28	28:265240	265240	T	A	-0.145648	0.0229704	2.28738e-10	Growth4	BW56	Body weight at 56 days	Body weight
28	28:265681	265681	C	T	-0.157863	0.0229297	5.79296e-12	Growth4	BW56	Body weight at 56 days	Body weight
28	28:309531	309531	T	G	-0.12715	0.0230979	3.69584e-08	Growth4	BW56	Body weight at 56 days	Body weight
28	28:334210	334210	A	G	-0.155396	0.0227117	7.80296e-12	Growth4	BW56	Body weight at 56 days	Body weight
28	28:339863	339863	A	G	-0.142082	0.022504	2.72556e-10	Growth4	BW56	Body weight at 56 days	Body weight
28	28:340066	340066	G	A	-0.163389	0.0280038	5.39385e-09	Growth4	BW56	Body weight at 56 days	Body weight
28	28:341049	341049	C	T	-0.136538	0.0224964	1.28429e-09	Growth4	BW56	Body weight at 56 days	Body weight
28	28:341624	341624	A	G	-0.143767	0.0237102	1.332e-09	Growth4	BW56	Body weight at 56 days	Body weight
28	28:341792	341792	G	T	-0.158852	0.0227876	3.14719e-12	Growth4	BW56	Body weight at 56 days	Body weight
28	28:342185	342185	C	T	-0.148539	0.0224549	3.71591e-11	Growth4	BW56	Body weight at 56 days	Body weight
28	28:343061	343061	A	G	-0.150181	0.0235894	1.93465e-10	Growth4	BW56	Body weight at 56 days	Body weight
28	28:343121	343121	C	T	-0.136137	0.0226044	1.71648e-09	Growth4	BW56	Body weight at 56 days	Body weight
28	28:344735	344735	G	A	-0.144476	0.0243364	2.90986e-09	Growth4	BW56	Body weight at 56 days	Body weight
28	28:344740	344740	C	A	-0.15609	0.0232968	2.0831e-11	Growth4	BW56	Body weight at 56 days	Body weight
28	28:345206	345206	T	C	0.132918	0.0239693	2.93396e-08	Growth4	BW56	Body weight at 56 days	Body weight
28	28:345345	345345	C	T	-0.160865	0.028446	1.55764e-08	Growth4	BW56	Body weight at 56 days	Body weight
28	28:349132	349132	C	T	-0.139328	0.024769	1.85375e-08	Growth4	BW56	Body weight at 56 days	Body weight
28	28:350073	350073	C	T	-0.146211	0.0231116	2.51058e-10	Growth4	BW56	Body weight at 56 days	Body weight
28	28:352609	352609	G	A	-0.13554	0.0240215	1.67664e-08	Growth4	BW56	Body weight at 56 days	Body weight
28	28:353757	353757	T	C	-0.148492	0.0228438	8.01527e-11	Growth4	BW56	Body weight at 56 days	Body weight
28	28:356150	356150	T	C	-0.144174	0.0226817	2.06512e-10	Growth4	BW56	Body weight at 56 days	Body weight
28	28:358069	358069	GAA	G	-0.155255	0.0228513	1.08965e-11	Growth4	BW56	Body weight at 56 days	Body weight
28	28:359171	359171	T	C	-0.151166	0.0229297	4.322e-11	Growth4	BW56	Body weight at 56 days	Body weight
28	28:359248	359248	A	AC	-0.145912	0.0229071	1.89364e-10	Growth4	BW56	Body weight at 56 days	Body weight
28	28:359915	359915	G	T	0.13776	0.0227884	1.49246e-09	Growth4	BW56	Body weight at 56 days	Body weight
28	28:363432	363432	C	T	-0.159811	0.0229989	3.68854e-12	Growth4	BW56	Body weight at 56 days	Body weight
28	28:363702	363702	C	T	-0.144822	0.023237	4.59347e-10	Growth4	BW56	Body weight at 56 days	Body weight
28	28:365729	365729	C	T	-0.143846	0.0259821	3.08859e-08	Growth4	BW56	Body weight at 56 days	Body weight
28	28:365944	365944	A	G	-0.163622	0.0227954	7.08056e-13	Growth4	BW56	Body weight at 56 days	Body weight
28	28:367336	367336	G	A	-0.159923	0.0233432	7.33575e-12	Growth4	BW56	Body weight at 56 days	Body weight
28	28:367577	367577	T	C	-0.135778	0.024388	2.5857e-08	Growth4	BW56	Body weight at 56 days	Body weight
28	28:367708	367708	C	T	-0.15611	0.0241442	1.00814e-10	Growth4	BW56	Body weight at 56 days	Body weight
28	28:368656	368656	C	T	-0.148789	0.0226233	4.80655e-11	Growth4	BW56	Body weight at 56 days	Body weight
28	28:368692	368692	G	A	-0.159544	0.0227079	2.12665e-12	Growth4	BW56	Body weight at 56 days	Body weight
28	28:372355	372355	T	C	-0.150709	0.0276435	4.98386e-08	Growth4	BW56	Body weight at 56 days	Body weight
28	28:373010	373010	T	C	0.139977	0.0227119	7.13115e-10	Growth4	BW56	Body weight at 56 days	Body weight
28	28:376232	376232	C	T	-0.148479	0.0226489	5.53887e-11	Growth4	BW56	Body weight at 56 days	Body weight
28	28:376719	376719	T	A	0.147055	0.0244846	1.90145e-09	Growth4	BW56	Body weight at 56 days	Body weight
28	28:378487	378487	A	G	-0.143113	0.0227198	2.99488e-10	Growth4	BW56	Body weight at 56 days	Body weight
28	28:378893	378893	T	G	-0.13334	0.0241504	3.36643e-08	Growth4	BW56	Body weight at 56 days	Body weight
28	28:379693	379693	T	C	-0.142803	0.0241981	3.60415e-09	Growth4	BW56	Body weight at 56 days	Body weight
28	28:383378	383378	C	T	-0.130098	0.0230752	1.72015e-08	Growth4	BW56	Body weight at 56 days	Body weight
28	28:385307	385307	G	A	-0.128414	0.0230586	2.56201e-08	Growth4	BW56	Body weight at 56 days	Body weight
28	28:386138	386138	G	A	-0.141417	0.0248656	1.29098e-08	Growth4	BW56	Body weight at 56 days	Body weight
28	28:390403	390403	G	A	-0.140039	0.0229476	1.04378e-09	Growth4	BW56	Body weight at 56 days	Body weight
11	11:19934120	19934120	G	C	-0.142708	0.0251019	1.30701e-08	Growth5	BMW	Breast muscle width	Breast morphological
11	11:20005464	20005464	C	T	-0.0908985	0.0164499	3.28017e-08	Growth5	BMW	Breast muscle width	Breast morphological
11	11:20005465	20005465	A	G	-0.0908985	0.0164499	3.28017e-08	Growth5	BMW	Breast muscle width	Breast morphological
11	11:20005467	20005467	T	C	-0.0908805	0.0164408	3.2438e-08	Growth5	BMW	Breast muscle width	Breast morphological
11	11:20629312	20629312	A	G	-0.130289	0.0231215	1.75084e-08	Growth5	BMW	Breast muscle width	Breast morphological
25	25:521268	521268	T	C	-0.0976165	0.0171009	1.14138e-08	Growth5	BMW	Breast muscle width	Breast morphological
25	25:2807083	2807083	G	C	-0.0919066	0.0154934	2.99318e-09	Growth5	BMW	Breast muscle width	Breast morphological
25	25:521268	521268	T	C	-15.479	2.76656	2.20587e-08	Growth7	BMT	Breast muscle thickness	Breast morphological
9	9:15303391	15303391	A	G	-157.4	27.8863	1.65792e-08	Growth8	SFT	Skin and fat thickness	Breast morphological
28	28:1532	1532	C	A	95.9889	12.1345	2.56542e-15	Growth8	SFT	Skin and fat thickness	Breast morphological
28	28:9040	9040	AT	A	-75.3502	9.98066	4.3653e-14	Growth8	SFT	Skin and fat thickness	Breast morphological
28	28:19235	19235	C	T	-100.459	9.3264	4.69344e-27	Growth8	SFT	Skin and fat thickness	Breast morphological
28	28:30630	30630	A	G	-95.0154	9.47695	1.17232e-23	Growth8	SFT	Skin and fat thickness	Breast morphological
28	28:30965	30965	AG	A	-93.4565	9.33708	1.38897e-23	Growth8	SFT	Skin and fat thickness	Breast morphological
28	28:43012	43012	C	T	-101.192	9.36396	3.20415e-27	Growth8	SFT	Skin and fat thickness	Breast morphological
28	28:50098	50098	G	A	-99.1347	9.27091	1.09644e-26	Growth8	SFT	Skin and fat thickness	Breast morphological
28	28:74548	74548	A	G	-64.2939	11.727	4.19286e-08	Growth8	SFT	Skin and fat thickness	Breast morphological
28	28:79010	79010	A	G	-78.1714	11.4282	7.90713e-12	Growth8	SFT	Skin and fat thickness	Breast morphological
28	28:85592	85592	GA	G	-67.9496	11.9861	1.43599e-08	Growth8	SFT	Skin and fat thickness	Breast morphological
28	28:86408	86408	G	A	-70.8852	11.4319	5.62242e-10	Growth8	SFT	Skin and fat thickness	Breast morphological
28	28:89057	89057	A	G	-82.0624	10.5182	6.0952e-15	Growth8	SFT	Skin and fat thickness	Breast morphological
28	28:90654	90654	C	CGAGCCTCAGAGCCAGCTGTGGGGAGCAGAGAGGTAGAAAA	-72.9944	11.5375	2.50428e-10	Growth8	SFT	Skin and fat thickness	Breast morphological
28	28:92413	92413	C	G	-88.4046	11.6446	3.15308e-14	Growth8	SFT	Skin and fat thickness	Breast morphological
28	28:92593	92593	G	A	-88.8595	9.26712	8.9217e-22	Growth8	SFT	Skin and fat thickness	Breast morphological
28	28:100082	100082	T	C	-101.531	8.99792	1.57817e-29	Growth8	SFT	Skin and fat thickness	Breast morphological
28	28:100935	100935	C	T	-96.2542	11.7594	2.71573e-16	Growth8	SFT	Skin and fat thickness	Breast morphological
28	28:101025	101025	G	A	-101.92	11.9705	1.67718e-17	Growth8	SFT	Skin and fat thickness	Breast morphological
28	28:103210	103210	C	T	-84.5874	12.0247	1.99989e-12	Growth8	SFT	Skin and fat thickness	Breast morphological
28	28:114400	114400	T	C	-74.672	11.8953	3.44178e-10	Growth8	SFT	Skin and fat thickness	Breast morphological
28	28:116042	116042	A	T	-66.1995	12.1277	4.80112e-08	Growth8	SFT	Skin and fat thickness	Breast morphological
28	28:117387	117387	TTTTG	T	-89.1583	8.92833	1.75508e-23	Growth8	SFT	Skin and fat thickness	Breast morphological
28	28:117449	117449	A	AAAAAAT	-74.348	10.4295	1.01385e-12	Growth8	SFT	Skin and fat thickness	Breast morphological
28	28:117870	117870	G	A	-96.2419	9.17049	9.13384e-26	Growth8	SFT	Skin and fat thickness	Breast morphological
28	28:118630	118630	C	T	-94.7922	9.35774	4.07391e-24	Growth8	SFT	Skin and fat thickness	Breast morphological
28	28:119076	119076	C	G	-91.2823	9.86732	2.2245e-20	Growth8	SFT	Skin and fat thickness	Breast morphological
28	28:122458	122458	G	A	-87.145	14.1924	8.23928e-10	Growth8	SFT	Skin and fat thickness	Breast morphological
28	28:123361	123361	G	A	-94.0285	14.5458	1.01762e-10	Growth8	SFT	Skin and fat thickness	Breast morphological
28	28:123433	123433	T	C	-92.5088	13.5335	8.16839e-12	Growth8	SFT	Skin and fat thickness	Breast morphological
28	28:123860	123860	A	G	-101.142	14.2675	1.35106e-12	Growth8	SFT	Skin and fat thickness	Breast morphological
28	28:126195	126195	A	C	-89.7376	9.38992	1.21451e-21	Growth8	SFT	Skin and fat thickness	Breast morphological
28	28:126790	126790	C	T	-83.6686	10.3715	7.19286e-16	Growth8	SFT	Skin and fat thickness	Breast morphological
28	28:128173	128173	A	G	-86.9352	9.28076	7.44492e-21	Growth8	SFT	Skin and fat thickness	Breast morphological
28	28:132756	132756	G	A	-87.3984	9.3464	8.68036e-21	Growth8	SFT	Skin and fat thickness	Breast morphological
28	28:134651	134651	A	G	-86.3426	9.30249	1.66851e-20	Growth8	SFT	Skin and fat thickness	Breast morphological
28	28:134730	134730	T	C	-84.0503	11.9931	2.41386e-12	Growth8	SFT	Skin and fat thickness	Breast morphological
28	28:134977	134977	A	T	-94.0785	9.34527	7.73276e-24	Growth8	SFT	Skin and fat thickness	Breast morphological
28	28:137803	137803	C	A	-92.803	9.79828	2.7624e-21	Growth8	SFT	Skin and fat thickness	Breast morphological
28	28:139172	139172	C	A	-88.1475	9.62406	5.23421e-20	Growth8	SFT	Skin and fat thickness	Breast morphological
28	28:140133	140133	G	A	-93.211	9.21849	4.92249e-24	Growth8	SFT	Skin and fat thickness	Breast morphological
28	28:140195	140195	G	A	-84.1547	9.52025	9.6106e-19	Growth8	SFT	Skin and fat thickness	Breast morphological
28	28:141597	141597	T	C	-85.0148	9.44266	2.19096e-19	Growth8	SFT	Skin and fat thickness	Breast morphological
28	28:143291	143291	T	C	-83.4374	10.4735	1.63209e-15	Growth8	SFT	Skin and fat thickness	Breast morphological
28	28:143947	143947	A	C	-75.6618	9.72892	7.42618e-15	Growth8	SFT	Skin and fat thickness	Breast morphological
28	28:143981	143981	G	A	-75.8013	9.73358	6.82891e-15	Growth8	SFT	Skin and fat thickness	Breast morphological
28	28:144942	144942	G	T	-75.4119	11.0774	9.91341e-12	Growth8	SFT	Skin and fat thickness	Breast morphological
28	28:145964	145964	C	T	-73.454	12.1199	1.35593e-09	Growth8	SFT	Skin and fat thickness	Breast morphological
28	28:146591	146591	C	T	-86.8073	13.1526	4.11187e-11	Growth8	SFT	Skin and fat thickness	Breast morphological
28	28:147041	147041	C	T	-90.1316	9.61442	6.9419e-21	Growth8	SFT	Skin and fat thickness	Breast morphological
28	28:147059	147059	T	C	-73.3365	13.3315	3.77639e-08	Growth8	SFT	Skin and fat thickness	Breast morphological
28	28:147060	147060	G	A	-74.2401	13.3275	2.54105e-08	Growth8	SFT	Skin and fat thickness	Breast morphological
28	28:150895	150895	A	AT	-78.7311	14.3424	4.03299e-08	Growth8	SFT	Skin and fat thickness	Breast morphological
28	28:151052	151052	A	G	-91.6839	15.5592	3.80166e-09	Growth8	SFT	Skin and fat thickness	Breast morphological
28	28:153023	153023	A	G	-84.5186	13.1031	1.11656e-10	Growth8	SFT	Skin and fat thickness	Breast morphological
28	28:153150	153150	A	G	-89.1419	9.25317	5.76332e-22	Growth8	SFT	Skin and fat thickness	Breast morphological
28	28:154505	154505	G	A	-89.7065	9.23231	2.56232e-22	Growth8	SFT	Skin and fat thickness	Breast morphological
28	28:158221	158221	A	G	-81.059	10.4067	6.74812e-15	Growth8	SFT	Skin and fat thickness	Breast morphological
28	28:158417	158417	T	C	-82.4286	10.7468	1.71934e-14	Growth8	SFT	Skin and fat thickness	Breast morphological
28	28:158836	158836	T	C	-93.44	9.37852	2.20844e-23	Growth8	SFT	Skin and fat thickness	Breast morphological
28	28:159968	159968	T	A	-85.5539	12.0624	1.31587e-12	Growth8	SFT	Skin and fat thickness	Breast morphological
28	28:160471	160471	A	G	-86.5428	10.798	1.10382e-15	Growth8	SFT	Skin and fat thickness	Breast morphological
28	28:160546	160546	A	G	-101.435	12.5381	5.96056e-16	Growth8	SFT	Skin and fat thickness	Breast morphological
28	28:160767	160767	A	G	-81.5867	10.4443	5.64666e-15	Growth8	SFT	Skin and fat thickness	Breast morphological
28	28:160938	160938	A	G	-93.8675	10.8509	5.12006e-18	Growth8	SFT	Skin and fat thickness	Breast morphological
28	28:161111	161111	A	G	-92.4571	9.28053	2.22442e-23	Growth8	SFT	Skin and fat thickness	Breast morphological
28	28:161274	161274	T	C	-90.293	9.40573	8.01166e-22	Growth8	SFT	Skin and fat thickness	Breast morphological
28	28:161497	161497	G	A	-91.0854	9.37466	2.574e-22	Growth8	SFT	Skin and fat thickness	Breast morphological
28	28:162004	162004	C	T	-102.52	15.6851	6.31323e-11	Growth8	SFT	Skin and fat thickness	Breast morphological
28	28:163485	163485	T	C	-83.2859	12.4707	2.41341e-11	Growth8	SFT	Skin and fat thickness	Breast morphological
28	28:164320	164320	A	G	-93.9498	10.2002	3.24409e-20	Growth8	SFT	Skin and fat thickness	Breast morphological
28	28:164958	164958	G	A	-94.9583	9.34164	2.83963e-24	Growth8	SFT	Skin and fat thickness	Breast morphological
28	28:165398	165398	A	G	-82.1476	14.8504	3.17214e-08	Growth8	SFT	Skin and fat thickness	Breast morphological
28	28:166464	166464	T	C	-89.9898	10.0017	2.31033e-19	Growth8	SFT	Skin and fat thickness	Breast morphological
28	28:167180	167180	T	A	-98.5211	9.43929	1.67431e-25	Growth8	SFT	Skin and fat thickness	Breast morphological
28	28:169666	169666	G	A	-90.3029	10.0007	1.72148e-19	Growth8	SFT	Skin and fat thickness	Breast morphological
28	28:169673	169673	C	T	-86.9485	13.9825	5.02251e-10	Growth8	SFT	Skin and fat thickness	Breast morphological
28	28:172769	172769	A	G	-89.3891	9.19919	2.55027e-22	Growth8	SFT	Skin and fat thickness	Breast morphological
28	28:173605	173605	TAA	T	-69.4764	10.0592	4.95852e-12	Growth8	SFT	Skin and fat thickness	Breast morphological
28	28:173641	173641	C	T	-64.725	9.78204	3.67264e-11	Growth8	SFT	Skin and fat thickness	Breast morphological
28	28:175089	175089	G	A	90.3261	14.1205	1.58648e-10	Growth8	SFT	Skin and fat thickness	Breast morphological
28	28:175192	175192	C	T	-69.4286	9.94518	2.92817e-12	Growth8	SFT	Skin and fat thickness	Breast morphological
28	28:175425	175425	T	TATTTTC	-90.1786	14.9103	1.46583e-09	Growth8	SFT	Skin and fat thickness	Breast morphological
28	28:175444	175444	G	A	-72.3127	10.063	6.67033e-13	Growth8	SFT	Skin and fat thickness	Breast morphological
28	28:175923	175923	C	T	-92.9322	11.6259	1.31114e-15	Growth8	SFT	Skin and fat thickness	Breast morphological
28	28:176346	176346	T	C	-90.9347	10.8689	5.93609e-17	Growth8	SFT	Skin and fat thickness	Breast morphological
28	28:176588	176588	G	C	-91.5116	9.79575	9.4556e-21	Growth8	SFT	Skin and fat thickness	Breast morphological
28	28:176779	176779	G	A	-85.7107	14.55	3.84408e-09	Growth8	SFT	Skin and fat thickness	Breast morphological
28	28:177164	177164	C	A	-89.289	10.6657	5.6841e-17	Growth8	SFT	Skin and fat thickness	Breast morphological
28	28:178544	178544	T	C	-84.2985	10.088	6.46893e-17	Growth8	SFT	Skin and fat thickness	Breast morphological
28	28:178590	178590	T	C	-79.6118	13.7793	7.57563e-09	Growth8	SFT	Skin and fat thickness	Breast morphological
28	28:179160	179160	A	T	-83.8812	9.68483	4.67237e-18	Growth8	SFT	Skin and fat thickness	Breast morphological
28	28:179551	179551	C	A	85.8955	9.45411	1.03198e-19	Growth8	SFT	Skin and fat thickness	Breast morphological
28	28:180081	180081	T	A	-75.0659	10.2427	2.32313e-13	Growth8	SFT	Skin and fat thickness	Breast morphological
28	28:180137	180137	A	G	-77.4652	11.0036	1.92265e-12	Growth8	SFT	Skin and fat thickness	Breast morphological
28	28:181055	181055	A	C	82.2391	9.4607	3.53893e-18	Growth8	SFT	Skin and fat thickness	Breast morphological
28	28:181118	181118	T	A	-86.2627	11.3274	2.62947e-14	Growth8	SFT	Skin and fat thickness	Breast morphological
28	28:181235	181235	A	G	86.2447	9.25619	1.191e-20	Growth8	SFT	Skin and fat thickness	Breast morphological
28	28:183168	183168	A	C	-79.7563	14.4995	3.78463e-08	Growth8	SFT	Skin and fat thickness	Breast morphological
28	28:183406	183406	G	A	-94.7907	9.77461	3.08517e-22	Growth8	SFT	Skin and fat thickness	Breast morphological
28	28:183570	183570	T	C	-87.7882	9.82118	3.93918e-19	Growth8	SFT	Skin and fat thickness	Breast morphological
28	28:183659	183659	A	G	-91.7411	10.7622	1.53598e-17	Growth8	SFT	Skin and fat thickness	Breast morphological
28	28:183818	183818	C	G	-70.0202	12.0427	6.08791e-09	Growth8	SFT	Skin and fat thickness	Breast morphological
28	28:185026	185026	C	T	-79.783	9.73756	2.54112e-16	Growth8	SFT	Skin and fat thickness	Breast morphological
28	28:185863	185863	C	A	-82.4869	9.76202	2.91843e-17	Growth8	SFT	Skin and fat thickness	Breast morphological
28	28:188307	188307	G	A	-72.5485	10.9797	3.90868e-11	Growth8	SFT	Skin and fat thickness	Breast morphological
28	28:195288	195288	A	G	-89.6062	10.0064	3.40057e-19	Growth8	SFT	Skin and fat thickness	Breast morphological
28	28:195356	195356	C	G	-71.8641	12.4304	7.41078e-09	Growth8	SFT	Skin and fat thickness	Breast morphological
28	28:198343	198343	AT	A	-73.515	12.3911	2.97672e-09	Growth8	SFT	Skin and fat thickness	Breast morphological
28	28:203836	203836	G	C	-96.7882	8.65855	5.20559e-29	Growth8	SFT	Skin and fat thickness	Breast morphological
28	28:203951	203951	G	GA	-79.8126	9.44446	2.89473e-17	Growth8	SFT	Skin and fat thickness	Breast morphological
28	28:204971	204971	T	C	-90.2479	8.78239	9.04001e-25	Growth8	SFT	Skin and fat thickness	Breast morphological
28	28:210633	210633	G	A	-74.6635	12.8033	5.49099e-09	Growth8	SFT	Skin and fat thickness	Breast morphological
28	28:212210	212210	CTT	C	-83.7928	12.7702	5.32452e-11	Growth8	SFT	Skin and fat thickness	Breast morphological
28	28:213193	213193	C	T	-93.819	8.89934	5.51642e-26	Growth8	SFT	Skin and fat thickness	Breast morphological
28	28:215090	215090	A	C	-87.6238	8.93368	1.03744e-22	Growth8	SFT	Skin and fat thickness	Breast morphological
28	28:215565	215565	A	T	-89.702	8.76051	1.32097e-24	Growth8	SFT	Skin and fat thickness	Breast morphological
28	28:219721	219721	G	A	-75.0262	10.4677	7.64351e-13	Growth8	SFT	Skin and fat thickness	Breast morphological
28	28:220268	220268	A	G	-78.3515	8.85099	8.57471e-19	Growth8	SFT	Skin and fat thickness	Breast morphological
28	28:229057	229057	T	G	-97.806	9.29731	7.00039e-26	Growth8	SFT	Skin and fat thickness	Breast morphological
28	28:229430	229430	T	A	-99.4671	8.91787	6.87016e-29	Growth8	SFT	Skin and fat thickness	Breast morphological
28	28:235133	235133	A	C	-93.3554	9.34734	1.73112e-23	Growth8	SFT	Skin and fat thickness	Breast morphological
28	28:235570	235570	G	C	93.9583	8.75609	7.30988e-27	Growth8	SFT	Skin and fat thickness	Breast morphological
28	28:235592	235592	A	G	-88.8843	9.18373	3.72312e-22	Growth8	SFT	Skin and fat thickness	Breast morphological
28	28:236308	236308	C	T	-93.1864	9.3236	1.60813e-23	Growth8	SFT	Skin and fat thickness	Breast morphological
28	28:236450	236450	A	G	-68.2541	12.4524	4.22425e-08	Growth8	SFT	Skin and fat thickness	Breast morphological
28	28:237553	237553	T	C	-94.7155	8.83356	8.00542e-27	Growth8	SFT	Skin and fat thickness	Breast morphological
28	28:239770	239770	G	A	-88.7989	11.4886	1.08156e-14	Growth8	SFT	Skin and fat thickness	Breast morphological
28	28:246307	246307	T	C	-90.6335	8.74805	3.75329e-25	Growth8	SFT	Skin and fat thickness	Breast morphological
28	28:247608	247608	G	A	-93.8057	8.7765	1.15488e-26	Growth8	SFT	Skin and fat thickness	Breast morphological
28	28:255618	255618	A	C	-72.8549	10.0498	4.18581e-13	Growth8	SFT	Skin and fat thickness	Breast morphological
28	28:256570	256570	T	C	-67.4923	10.2536	4.63196e-11	Growth8	SFT	Skin and fat thickness	Breast morphological
28	28:260463	260463	T	C	-102.482	8.8391	4.41133e-31	Growth8	SFT	Skin and fat thickness	Breast morphological
28	28:265240	265240	T	A	-93.6161	8.80411	2.08758e-26	Growth8	SFT	Skin and fat thickness	Breast morphological
28	28:265681	265681	C	T	-101.392	8.7658	6.06938e-31	Growth8	SFT	Skin and fat thickness	Breast morphological
28	28:275018	275018	T	G	-69.565	11.4005	1.04814e-09	Growth8	SFT	Skin and fat thickness	Breast morphological
28	28:281696	281696	CGTGTGT	C	-73.1016	10.604	5.43388e-12	Growth8	SFT	Skin and fat thickness	Breast morphological
28	28:282377	282377	G	T	-70.243	11.0598	2.1364e-10	Growth8	SFT	Skin and fat thickness	Breast morphological
28	28:282407	282407	C	A	-64.2324	10.8458	3.17415e-09	Growth8	SFT	Skin and fat thickness	Breast morphological
28	28:282676	282676	CT	C	-78.8238	11.609	1.12204e-11	Growth8	SFT	Skin and fat thickness	Breast morphological
28	28:282788	282788	C	T	-70.7919	11.286	3.55244e-10	Growth8	SFT	Skin and fat thickness	Breast morphological
28	28:308056	308056	G	T	-87.8951	10.4929	5.44575e-17	Growth8	SFT	Skin and fat thickness	Breast morphological
28	28:309531	309531	T	G	-88.0956	8.83846	2.11909e-23	Growth8	SFT	Skin and fat thickness	Breast morphological
28	28:311413	311413	C	T	-78.6307	13.1919	2.51418e-09	Growth8	SFT	Skin and fat thickness	Breast morphological
28	28:334210	334210	A	G	-102.473	8.68643	4.04937e-32	Growth8	SFT	Skin and fat thickness	Breast morphological
28	28:334251	334251	C	T	-103.821	10.6193	1.41743e-22	Growth8	SFT	Skin and fat thickness	Breast morphological
28	28:334293	334293	A	G	-92.8145	9.8609	4.85025e-21	Growth8	SFT	Skin and fat thickness	Breast morphological
28	28:334307	334307	A	G	-87.907	11.2373	5.16531e-15	Growth8	SFT	Skin and fat thickness	Breast morphological
28	28:338511	338511	A	AACAG	-108.085	19.1682	1.71277e-08	Growth8	SFT	Skin and fat thickness	Breast morphological
28	28:338576	338576	C	A	-94.3525	9.78309	5.18917e-22	Growth8	SFT	Skin and fat thickness	Breast morphological
28	28:339777	339777	T	C	-82.6097	15.1091	4.56326e-08	Growth8	SFT	Skin and fat thickness	Breast morphological
28	28:339863	339863	A	G	-93.3821	8.60381	1.91755e-27	Growth8	SFT	Skin and fat thickness	Breast morphological
28	28:339984	339984	A	C	-80.0823	9.3347	9.57122e-18	Growth8	SFT	Skin and fat thickness	Breast morphological
28	28:340066	340066	G	A	-91.6632	10.7902	1.97861e-17	Growth8	SFT	Skin and fat thickness	Breast morphological
28	28:341049	341049	C	T	-91.1797	8.60467	3.09228e-26	Growth8	SFT	Skin and fat thickness	Breast morphological
28	28:341624	341624	A	G	-93.5533	9.08028	6.83682e-25	Growth8	SFT	Skin and fat thickness	Breast morphological
28	28:341680	341680	T	G	-82.6537	12.1973	1.23199e-11	Growth8	SFT	Skin and fat thickness	Breast morphological
28	28:341779	341779	A	G	-86.0362	9.41213	6.18794e-20	Growth8	SFT	Skin and fat thickness	Breast morphological
28	28:341792	341792	G	T	-101.616	8.73386	2.74609e-31	Growth8	SFT	Skin and fat thickness	Breast morphological
28	28:341865	341865	C	T	-94.2045	9.85753	1.21688e-21	Growth8	SFT	Skin and fat thickness	Breast morphological
28	28:341940	341940	G	A	-82.3674	14.3491	9.45361e-09	Growth8	SFT	Skin and fat thickness	Breast morphological
28	28:342015	342015	T	C	-78.3681	10.4167	5.3401e-14	Growth8	SFT	Skin and fat thickness	Breast morphological
28	28:342185	342185	C	T	-91.6508	8.57017	1.08398e-26	Growth8	SFT	Skin and fat thickness	Breast morphological
28	28:342233	342233	G	T	-82.1884	9.9967	2.00881e-16	Growth8	SFT	Skin and fat thickness	Breast morphological
28	28:342552	342552	T	C	-74.0898	11.5704	1.51964e-10	Growth8	SFT	Skin and fat thickness	Breast morphological
28	28:342660	342660	G	A	-71.6649	10.903	4.93253e-11	Growth8	SFT	Skin and fat thickness	Breast morphological
28	28:343061	343061	A	G	-93.5871	9.01229	2.92047e-25	Growth8	SFT	Skin and fat thickness	Breast morphological
28	28:343121	343121	C	T	-89.807	8.6403	2.6416e-25	Growth8	SFT	Skin and fat thickness	Breast morphological
28	28:343228	343228	A	T	-84.1754	9.68204	3.49976e-18	Growth8	SFT	Skin and fat thickness	Breast morphological
28	28:343389	343389	A	G	-73.7356	12.1219	1.18069e-09	Growth8	SFT	Skin and fat thickness	Breast morphological
28	28:344420	344420	A	G	-75.1363	9.9544	4.41837e-14	Growth8	SFT	Skin and fat thickness	Breast morphological
28	28:344435	344435	T	C	-71.6739	12.7442	1.86544e-08	Growth8	SFT	Skin and fat thickness	Breast morphological
28	28:344595	344595	T	C	-79.0722	14.2906	3.14486e-08	Growth8	SFT	Skin and fat thickness	Breast morphological
28	28:344690	344690	CG	C	-93.8347	10.4498	2.71934e-19	Growth8	SFT	Skin and fat thickness	Breast morphological
28	28:344691	344691	T	A	-93.8347	10.4498	2.71934e-19	Growth8	SFT	Skin and fat thickness	Breast morphological
28	28:344735	344735	G	A	-87.595	9.31539	5.28991e-21	Growth8	SFT	Skin and fat thickness	Breast morphological
28	28:344740	344740	C	A	-96.1345	8.89281	3.07434e-27	Growth8	SFT	Skin and fat thickness	Breast morphological
28	28:345001	345001	G	C	-74.994	10.0875	1.05058e-13	Growth8	SFT	Skin and fat thickness	Breast morphological
28	28:345206	345206	T	C	91.2075	9.19989	3.61946e-23	Growth8	SFT	Skin and fat thickness	Breast morphological
28	28:345345	345345	C	T	-85.1512	10.9324	6.7599e-15	Growth8	SFT	Skin and fat thickness	Breast morphological
28	28:345581	345581	C	T	-89.9215	9.47421	2.28405e-21	Growth8	SFT	Skin and fat thickness	Breast morphological
28	28:345981	345981	T	C	-100.065	12.6569	2.65923e-15	Growth8	SFT	Skin and fat thickness	Breast morphological
28	28:346203	346203	T	C	-95.2247	16.2495	4.62362e-09	Growth8	SFT	Skin and fat thickness	Breast morphological
28	28:346528	346528	TACTGCC	T	-65.5001	11.1271	3.94417e-09	Growth8	SFT	Skin and fat thickness	Breast morphological
28	28:348209	348209	G	A	-68.2859	10.7898	2.47154e-10	Growth8	SFT	Skin and fat thickness	Breast morphological
28	28:348244	348244	A	G	-62.7591	10.9262	9.25076e-09	Growth8	SFT	Skin and fat thickness	Breast morphological
28	28:348412	348412	C	T	-64.7152	10.5829	9.65253e-10	Growth8	SFT	Skin and fat thickness	Breast morphological
28	28:348704	348704	A	G	-74.9636	10.9079	6.31395e-12	Growth8	SFT	Skin and fat thickness	Breast morphological
28	28:349132	349132	C	T	-84.8461	9.53539	5.68497e-19	Growth8	SFT	Skin and fat thickness	Breast morphological
28	28:350073	350073	C	T	-97.9651	8.82353	1.21701e-28	Growth8	SFT	Skin and fat thickness	Breast morphological
28	28:350567	350567	T	C	-95.8481	10.6379	2.05906e-19	Growth8	SFT	Skin and fat thickness	Breast morphological
28	28:350604	350604	T	G	-91.501	9.13904	1.34848e-23	Growth8	SFT	Skin and fat thickness	Breast morphological
28	28:350645	350645	A	G	-78.7043	9.46347	9.04878e-17	Growth8	SFT	Skin and fat thickness	Breast morphological
28	28:352609	352609	G	A	-86.3347	9.23707	9.05495e-21	Growth8	SFT	Skin and fat thickness	Breast morphological
28	28:353494	353494	T	A	-84.2929	9.35662	2.08123e-19	Growth8	SFT	Skin and fat thickness	Breast morphological
28	28:353757	353757	T	C	-94.7306	8.73683	2.16065e-27	Growth8	SFT	Skin and fat thickness	Breast morphological
28	28:354066	354066	C	T	-83.8021	12.4332	1.58174e-11	Growth8	SFT	Skin and fat thickness	Breast morphological
28	28:356150	356150	T	C	-92.8044	8.67656	1.0627e-26	Growth8	SFT	Skin and fat thickness	Breast morphological
28	28:357666	357666	CTGTGGT	C	-77.1579	13.6797	1.69747e-08	Growth8	SFT	Skin and fat thickness	Breast morphological
28	28:357667	357667	CTGGGG	C	-77.6515	13.711	1.48346e-08	Growth8	SFT	Skin and fat thickness	Breast morphological
28	28:358069	358069	GAA	G	-105.796	8.73787	9.61023e-34	Growth8	SFT	Skin and fat thickness	Breast morphological
28	28:359171	359171	T	C	-101.065	8.768	9.69073e-31	Growth8	SFT	Skin and fat thickness	Breast morphological
28	28:359248	359248	A	AC	-99.1181	8.74569	8.96892e-30	Growth8	SFT	Skin and fat thickness	Breast morphological
28	28:359805	359805	C	A	-86.7183	9.89582	1.89914e-18	Growth8	SFT	Skin and fat thickness	Breast morphological
28	28:359915	359915	G	T	99.4009	8.74765	6.38043e-30	Growth8	SFT	Skin and fat thickness	Breast morphological
28	28:359936	359936	C	A	-90.1925	9.4147	9.70779e-22	Growth8	SFT	Skin and fat thickness	Breast morphological
28	28:362634	362634	C	T	-79.2213	11.3885	3.49429e-12	Growth8	SFT	Skin and fat thickness	Breast morphological
28	28:362813	362813	T	C	-73.7022	10.6268	4.04757e-12	Growth8	SFT	Skin and fat thickness	Breast morphological
28	28:362815	362815	C	T	-73.9025	10.6177	3.39537e-12	Growth8	SFT	Skin and fat thickness	Breast morphological
28	28:362849	362849	C	T	-74.8095	11.3665	4.6541e-11	Growth8	SFT	Skin and fat thickness	Breast morphological
28	28:363038	363038	TTTTGCTC	T	-76.777	10.4581	2.1142e-13	Growth8	SFT	Skin and fat thickness	Breast morphological
28	28:363057	363057	T	C	-82.5962	10.5141	3.97429e-15	Growth8	SFT	Skin and fat thickness	Breast morphological
28	28:363432	363432	C	T	-104.998	8.80164	8.31564e-33	Growth8	SFT	Skin and fat thickness	Breast morphological
28	28:363702	363702	C	T	-102.238	8.89977	1.52039e-30	Growth8	SFT	Skin and fat thickness	Breast morphological
28	28:363787	363787	A	G	-70.7795	11.9267	2.94657e-09	Growth8	SFT	Skin and fat thickness	Breast morphological
28	28:363871	363871	C	G	-68.1306	12.0243	1.46118e-08	Growth8	SFT	Skin and fat thickness	Breast morphological
28	28:364135	364135	C	T	-85.6595	9.05833	3.18628e-21	Growth8	SFT	Skin and fat thickness	Breast morphological
28	28:364200	364200	CTT	C	-93.6363	9.26902	5.40859e-24	Growth8	SFT	Skin and fat thickness	Breast morphological
28	28:364486	364486	G	A	-76.2411	10.1043	4.50746e-14	Growth8	SFT	Skin and fat thickness	Breast morphological
28	28:365480	365480	A	G	-77.6406	11.616	2.32603e-11	Growth8	SFT	Skin and fat thickness	Breast morphological
28	28:365631	365631	C	T	-76.9103	10.8044	1.0916e-12	Growth8	SFT	Skin and fat thickness	Breast morphological
28	28:365729	365729	C	T	-87.09	10.0271	3.77187e-18	Growth8	SFT	Skin and fat thickness	Breast morphological
28	28:365859	365859	G	A	-87.1285	9.9535	2.06749e-18	Growth8	SFT	Skin and fat thickness	Breast morphological
28	28:365944	365944	A	G	-99.7333	8.6761	1.39488e-30	Growth8	SFT	Skin and fat thickness	Breast morphological
28	28:366044	366044	G	A	-73.8629	11.956	6.49512e-10	Growth8	SFT	Skin and fat thickness	Breast morphological
28	28:367336	367336	G	A	-95.8997	8.92571	6.3097e-27	Growth8	SFT	Skin and fat thickness	Breast morphological
28	28:367577	367577	T	C	-93.6019	9.3811	1.90827e-23	Growth8	SFT	Skin and fat thickness	Breast morphological
28	28:367708	367708	C	T	-99.4565	9.24561	5.48326e-27	Growth8	SFT	Skin and fat thickness	Breast morphological
28	28:368535	368535	A	C	-66.7388	11.5827	8.31619e-09	Growth8	SFT	Skin and fat thickness	Breast morphological
28	28:368656	368656	C	T	-98.8706	8.65936	3.40885e-30	Growth8	SFT	Skin and fat thickness	Breast morphological
28	28:368692	368692	G	A	-99.8631	8.69701	1.6163e-30	Growth8	SFT	Skin and fat thickness	Breast morphological
28	28:369996	369996	G	T	-79.4582	12.533	2.29911e-10	Growth8	SFT	Skin and fat thickness	Breast morphological
28	28:370043	370043	G	A	-71.9678	10.1264	1.18624e-12	Growth8	SFT	Skin and fat thickness	Breast morphological
28	28:370628	370628	A	G	-67.985	9.77373	3.50356e-12	Growth8	SFT	Skin and fat thickness	Breast morphological
28	28:372262	372262	A	G	-82.5287	14.7061	2.00153e-08	Growth8	SFT	Skin and fat thickness	Breast morphological
28	28:372355	372355	T	C	-91.2361	10.6681	1.20752e-17	Growth8	SFT	Skin and fat thickness	Breast morphological
28	28:372936	372936	T	C	-82.437	10.0215	1.93564e-16	Growth8	SFT	Skin and fat thickness	Breast morphological
28	28:373010	373010	T	C	98.1057	8.69397	1.5682e-29	Growth8	SFT	Skin and fat thickness	Breast morphological
28	28:375445	375445	C	T	-68.212	11.8265	8.03406e-09	Growth8	SFT	Skin and fat thickness	Breast morphological
28	28:376016	376016	C	A	-77.5631	10.1231	1.83029e-14	Growth8	SFT	Skin and fat thickness	Breast morphological
28	28:376232	376232	C	T	-96.3498	8.67193	1.11476e-28	Growth8	SFT	Skin and fat thickness	Breast morphological
28	28:376719	376719	T	A	93.2508	9.41689	4.0597e-23	Growth8	SFT	Skin and fat thickness	Breast morphological
28	28:377806	377806	C	T	-77.3928	11.0042	2.02053e-12	Growth8	SFT	Skin and fat thickness	Breast morphological
28	28:378352	378352	T	C	-71.8385	10.7977	2.86902e-11	Growth8	SFT	Skin and fat thickness	Breast morphological
28	28:378487	378487	A	G	-97.7854	8.66184	1.48358e-29	Growth8	SFT	Skin and fat thickness	Breast morphological
28	28:378686	378686	T	C	-76.0575	13.9282	4.74358e-08	Growth8	SFT	Skin and fat thickness	Breast morphological
28	28:378823	378823	G	T	-94.9042	9.46947	1.21849e-23	Growth8	SFT	Skin and fat thickness	Breast morphological
28	28:378893	378893	T	G	-86.0098	9.25567	1.50476e-20	Growth8	SFT	Skin and fat thickness	Breast morphological
28	28:378959	378959	T	C	-85.3266	9.58849	5.6422e-19	Growth8	SFT	Skin and fat thickness	Breast morphological
28	28:379401	379401	T	C	-77.2373	11.8717	7.71693e-11	Growth8	SFT	Skin and fat thickness	Breast morphological
28	28:379405	379405	T	C	-69.9761	10.4962	2.61479e-11	Growth8	SFT	Skin and fat thickness	Breast morphological
28	28:379693	379693	T	C	-86.9213	9.27177	6.92873e-21	Growth8	SFT	Skin and fat thickness	Breast morphological
28	28:379766	379766	A	G	-84.5194	9.04263	9.0362e-21	Growth8	SFT	Skin and fat thickness	Breast morphological
28	28:383027	383027	G	A	-71.1004	12.5616	1.51239e-08	Growth8	SFT	Skin and fat thickness	Breast morphological
28	28:383378	383378	C	T	-91.7415	8.83396	2.89915e-25	Growth8	SFT	Skin and fat thickness	Breast morphological
28	28:384981	384981	G	A	-79.7338	10.4202	1.98141e-14	Growth8	SFT	Skin and fat thickness	Breast morphological
28	28:385307	385307	G	A	-87.8294	8.83255	2.68312e-23	Growth8	SFT	Skin and fat thickness	Breast morphological
28	28:386138	386138	G	A	-82.6036	9.51364	3.86653e-18	Growth8	SFT	Skin and fat thickness	Breast morphological
28	28:386224	386224	G	T	-78.2839	10.4726	7.71394e-14	Growth8	SFT	Skin and fat thickness	Breast morphological
28	28:386230	386230	T	TA	-79.0363	13.6295	6.67453e-09	Growth8	SFT	Skin and fat thickness	Breast morphological
28	28:386447	386447	A	G	-73.3234	9.76973	6.13514e-14	Growth8	SFT	Skin and fat thickness	Breast morphological
28	28:386518	386518	C	T	-86.1205	9.883	2.93315e-18	Growth8	SFT	Skin and fat thickness	Breast morphological
28	28:386523	386523	C	T	-85.6243	9.9661	8.57975e-18	Growth8	SFT	Skin and fat thickness	Breast morphological
28	28:386769	386769	C	T	-78.1755	10.425	6.43908e-14	Growth8	SFT	Skin and fat thickness	Breast morphological
28	28:386883	386883	C	T	-76.1736	9.53836	1.39363e-15	Growth8	SFT	Skin and fat thickness	Breast morphological
28	28:386974	386974	G	T	-71.6717	10.0093	8.03968e-13	Growth8	SFT	Skin and fat thickness	Breast morphological
28	28:387041	387041	A	G	-82.1847	9.48421	4.49842e-18	Growth8	SFT	Skin and fat thickness	Breast morphological
28	28:387125	387125	T	C	-71.8556	10.0288	7.7832e-13	Growth8	SFT	Skin and fat thickness	Breast morphological
28	28:387341	387341	G	A	-78.4922	9.78317	1.0303e-15	Growth8	SFT	Skin and fat thickness	Breast morphological
28	28:387489	387489	CTCTGATCCTG	C	-85.649	9.45652	1.33918e-19	Growth8	SFT	Skin and fat thickness	Breast morphological
28	28:388629	388629	T	C	-82.9017	9.25755	3.39634e-19	Growth8	SFT	Skin and fat thickness	Breast morphological
28	28:388720	388720	T	A	-80.6294	10.8181	9.10991e-14	Growth8	SFT	Skin and fat thickness	Breast morphological
28	28:389060	389060	T	C	-74.5764	11.4624	7.71026e-11	Growth8	SFT	Skin and fat thickness	Breast morphological
28	28:390403	390403	G	A	-87.5208	8.76691	1.8075e-23	Growth8	SFT	Skin and fat thickness	Breast morphological
28	28:391748	391748	G	T	-88.4931	15.7037	1.74884e-08	Growth8	SFT	Skin and fat thickness	Breast morphological
28	28:392801	392801	T	C	87.6993	8.95006	1.13997e-22	Growth8	SFT	Skin and fat thickness	Breast morphological
28	28:394137	394137	T	C	-60.8987	9.67849	3.1305e-10	Growth8	SFT	Skin and fat thickness	Breast morphological
28	28:394220	394220	C	CATAG	-71.8147	12.898	2.57862e-08	Growth8	SFT	Skin and fat thickness	Breast morphological
28	28:394282	394282	G	A	-86.5234	10.2727	3.67993e-17	Growth8	SFT	Skin and fat thickness	Breast morphological
28	28:394590	394590	A	G	-81.401	9.31422	2.34285e-18	Growth8	SFT	Skin and fat thickness	Breast morphological
28	28:395453	395453	A	T	-84.9825	9.01566	4.25609e-21	Growth8	SFT	Skin and fat thickness	Breast morphological
28	28:397371	397371	C	G	-81.7028	13.5793	1.77981e-09	Growth8	SFT	Skin and fat thickness	Breast morphological
28	28:400682	400682	GA	G	-67.7639	12.1053	2.16969e-08	Growth8	SFT	Skin and fat thickness	Breast morphological
28	28:401202	401202	G	A	-67.4836	9.16935	1.84339e-13	Growth8	SFT	Skin and fat thickness	Breast morphological
28	28:401254	401254	G	C	-65.346	9.651	1.27982e-11	Growth8	SFT	Skin and fat thickness	Breast morphological
28	28:401577	401577	G	T	81.704	8.95796	7.45558e-20	Growth8	SFT	Skin and fat thickness	Breast morphological
28	28:401597	401597	A	G	84.4523	8.99238	5.91268e-21	Growth8	SFT	Skin and fat thickness	Breast morphological
28	28:408539	408539	C	T	68.9069	12.3416	2.35968e-08	Growth8	SFT	Skin and fat thickness	Breast morphological
28	28:409044	409044	A	G	74.9637	11.7434	1.73128e-10	Growth8	SFT	Skin and fat thickness	Breast morphological
28	28:409106	409106	G	A	-97.1825	15.6111	4.80876e-10	Growth8	SFT	Skin and fat thickness	Breast morphological
28	28:409210	409210	C	T	-56.2132	10.0938	2.56076e-08	Growth8	SFT	Skin and fat thickness	Breast morphological
28	28:409232	409232	A	G	-60.3044	10.8366	2.62343e-08	Growth8	SFT	Skin and fat thickness	Breast morphological
28	28:409242	409242	A	G	-58.1712	10.1703	1.06712e-08	Growth8	SFT	Skin and fat thickness	Breast morphological
28	28:410469	410469	A	C	-68.9069	9.97661	4.95549e-12	Growth8	SFT	Skin and fat thickness	Breast morphological
28	28:410955	410955	A	G	76.4563	11.8799	1.22839e-10	Growth8	SFT	Skin and fat thickness	Breast morphological
28	28:411056	411056	G	A	-72.047	12.4081	6.38207e-09	Growth8	SFT	Skin and fat thickness	Breast morphological
28	28:411301	411301	G	A	-58.5431	9.96559	4.24051e-09	Growth8	SFT	Skin and fat thickness	Breast morphological
28	28:411592	411592	C	T	-79.9689	14.0229	1.17893e-08	Growth8	SFT	Skin and fat thickness	Breast morphological
28	28:412066	412066	T	C	-79.9171	12.6107	2.33906e-10	Growth8	SFT	Skin and fat thickness	Breast morphological
28	28:412197	412197	A	G	-86.3715	10.9479	3.03889e-15	Growth8	SFT	Skin and fat thickness	Breast morphological
28	28:412782	412782	A	G	70.6607	10.6959	3.93948e-11	Growth8	SFT	Skin and fat thickness	Breast morphological
28	28:419693	419693	A	T	-57.4521	10.3724	3.04273e-08	Growth8	SFT	Skin and fat thickness	Breast morphological
28	28:420821	420821	T	G	60.8734	10.9461	2.67893e-08	Growth8	SFT	Skin and fat thickness	Breast morphological
28	28:421134	421134	C	CTT	59.2028	9.78055	1.42075e-09	Growth8	SFT	Skin and fat thickness	Breast morphological
28	28:421183	421183	C	T	-81.7077	14.0263	5.69994e-09	Growth8	SFT	Skin and fat thickness	Breast morphological
28	28:432110	432110	T	C	61.1005	9.72415	3.31288e-10	Growth8	SFT	Skin and fat thickness	Breast morphological
28	28:432368	432368	A	C	-74.7787	11.3399	4.27298e-11	Growth8	SFT	Skin and fat thickness	Breast morphological
28	28:433139	433139	A	G	53.026	9.45144	2.01908e-08	Growth8	SFT	Skin and fat thickness	Breast morphological
28	28:433237	433237	C	T	-58.1425	9.27847	3.6951e-10	Growth8	SFT	Skin and fat thickness	Breast morphological
28	28:433481	433481	T	G	-84.0787	11.5574	3.46766e-13	Growth8	SFT	Skin and fat thickness	Breast morphological
28	28:440327	440327	A	G	59.5167	9.8743	1.66582e-09	Growth8	SFT	Skin and fat thickness	Breast morphological
28	28:444556	444556	C	G	56.0168	9.49416	3.63209e-09	Growth8	SFT	Skin and fat thickness	Breast morphological
28	28:447764	447764	A	C	-84.9493	14.2571	2.54756e-09	Growth8	SFT	Skin and fat thickness	Breast morphological
28	28:453727	453727	C	T	-77.7357	11.3047	6.13695e-12	Growth8	SFT	Skin and fat thickness	Breast morphological
28	28:471612	471612	C	T	-77.9571	13.3066	4.66985e-09	Growth8	SFT	Skin and fat thickness	Breast morphological
28	28:474206	474206	G	A	-79.9754	13.6487	4.64055e-09	Growth8	SFT	Skin and fat thickness	Breast morphological
28	28:479810	479810	AG	A	81.9087	14.7936	3.08099e-08	Growth8	SFT	Skin and fat thickness	Breast morphological
28	28:498530	498530	T	G	61.898	10.8719	1.24544e-08	Growth8	SFT	Skin and fat thickness	Breast morphological
28	28:498536	498536	A	T	61.804	9.81585	3.04748e-10	Growth8	SFT	Skin and fat thickness	Breast morphological
28	28:498802	498802	A	G	-81.3729	12.7929	2.00749e-10	Growth8	SFT	Skin and fat thickness	Breast morphological
28	28:498911	498911	G	A	-77.5372	12.0275	1.14326e-10	Growth8	SFT	Skin and fat thickness	Breast morphological
28	28:498917	498917	A	G	-77.3341	9.99484	1.01475e-14	Growth8	SFT	Skin and fat thickness	Breast morphological
28	28:500291	500291	G	GAGTTA	-65.8989	11.7106	1.83065e-08	Growth8	SFT	Skin and fat thickness	Breast morphological
28	28:500359	500359	C	A	68.3969	9.89315	4.72622e-12	Growth8	SFT	Skin and fat thickness	Breast morphological
28	28:500747	500747	C	T	63.1518	10.9164	7.24949e-09	Growth8	SFT	Skin and fat thickness	Breast morphological
28	28:501407	501407	C	T	-80.9889	12.9594	4.11937e-10	Growth8	SFT	Skin and fat thickness	Breast morphological
28	28:501934	501934	C	T	-85.3631	15.511	3.72581e-08	Growth8	SFT	Skin and fat thickness	Breast morphological
28	28:515708	515708	T	C	-63.9678	9.7142	4.54964e-11	Growth8	SFT	Skin and fat thickness	Breast morphological
28	28:633312	633312	C	A	-70.8077	9.95437	1.13365e-12	Growth8	SFT	Skin and fat thickness	Breast morphological
28	28:636862	636862	A	G	61.0317	9.22198	3.63929e-11	Growth8	SFT	Skin and fat thickness	Breast morphological
28	28:637054	637054	A	C	65.0507	9.62738	1.41035e-11	Growth8	SFT	Skin and fat thickness	Breast morphological
28	28:657336	657336	T	C	-64.1428	11.456	2.15544e-08	Growth8	SFT	Skin and fat thickness	Breast morphological
28	28:658409	658409	A	G	-56.071	10.1778	3.60519e-08	Growth8	SFT	Skin and fat thickness	Breast morphological
28	28:660162	660162	G	C	69.2758	10.1647	9.40469e-12	Growth8	SFT	Skin and fat thickness	Breast morphological
28	28:660252	660252	G	A	-68.0419	11.1879	1.18901e-09	Growth8	SFT	Skin and fat thickness	Breast morphological
28	28:662792	662792	C	T	-79.1796	10.75	1.76391e-13	Growth8	SFT	Skin and fat thickness	Breast morphological
28	28:662803	662803	G	A	-72.0153	11.7245	8.1335e-10	Growth8	SFT	Skin and fat thickness	Breast morphological
28	28:662864	662864	T	C	-84.0195	10.777	6.38088e-15	Growth8	SFT	Skin and fat thickness	Breast morphological
28	28:662975	662975	C	T	-67.5784	12.1411	2.60531e-08	Growth8	SFT	Skin and fat thickness	Breast morphological
28	28:663474	663474	C	T	-78.2615	10.8212	4.7509e-13	Growth8	SFT	Skin and fat thickness	Breast morphological
28	28:664995	664995	G	A	-74.7149	11.3667	4.92624e-11	Growth8	SFT	Skin and fat thickness	Breast morphological
28	28:666187	666187	A	G	-66.6164	10.3577	1.26257e-10	Growth8	SFT	Skin and fat thickness	Breast morphological
28	28:666250	666250	C	T	-71.4176	11.6058	7.5732e-10	Growth8	SFT	Skin and fat thickness	Breast morphological
28	28:666574	666574	C	T	-79.0572	12.3595	1.59022e-10	Growth8	SFT	Skin and fat thickness	Breast morphological
28	28:667526	667526	G	C	-53.4064	9.48777	1.81293e-08	Growth8	SFT	Skin and fat thickness	Breast morphological
28	28:670678	670678	TC	T	-68.465	12.5448	4.82547e-08	Growth8	SFT	Skin and fat thickness	Breast morphological
28	28:683284	683284	C	A	82.0676	12.4723	4.70483e-11	Growth8	SFT	Skin and fat thickness	Breast morphological
28	28:683362	683362	G	A	76.8898	12.1772	2.71524e-10	Growth8	SFT	Skin and fat thickness	Breast morphological
28	28:683501	683501	G	A	-66.114	9.63224	6.70417e-12	Growth8	SFT	Skin and fat thickness	Breast morphological
28	28:684331	684331	A	G	79.742	12.8015	4.69051e-10	Growth8	SFT	Skin and fat thickness	Breast morphological
28	28:684344	684344	G	A	74.3836	13.1228	1.44258e-08	Growth8	SFT	Skin and fat thickness	Breast morphological
28	28:685351	685351	T	C	-72.3895	12.4276	5.71477e-09	Growth8	SFT	Skin and fat thickness	Breast morphological
28	28:685826	685826	A	C	-77.5257	12.6004	7.61964e-10	Growth8	SFT	Skin and fat thickness	Breast morphological
28	28:686373	686373	G	A	73.0268	12.6289	7.35871e-09	Growth8	SFT	Skin and fat thickness	Breast morphological
28	28:686616	686616	G	A	80.6072	12.7572	2.63974e-10	Growth8	SFT	Skin and fat thickness	Breast morphological
28	28:687091	687091	T	C	70.1908	12.6585	2.93996e-08	Growth8	SFT	Skin and fat thickness	Breast morphological
28	28:687195	687195	T	C	76.205	12.8101	2.7009e-09	Growth8	SFT	Skin and fat thickness	Breast morphological
28	28:687216	687216	T	A	75.4168	12.9321	5.4854e-09	Growth8	SFT	Skin and fat thickness	Breast morphological
28	28:687321	687321	T	TGCATGCCAAA	77.2551	12.9818	2.66475e-09	Growth8	SFT	Skin and fat thickness	Breast morphological
28	28:694630	694630	C	G	-70.5035	12.617	2.29754e-08	Growth8	SFT	Skin and fat thickness	Breast morphological
28	28:695876	695876	G	A	-54.7867	10.0091	4.40724e-08	Growth8	SFT	Skin and fat thickness	Breast morphological
28	28:697964	697964	C	G	-63.1017	10.9714	8.84674e-09	Growth8	SFT	Skin and fat thickness	Breast morphological
28	28:697967	697967	T	C	-63.7567	10.7666	3.18628e-09	Growth8	SFT	Skin and fat thickness	Breast morphological
28	28:845160	845160	G	A	-65.6016	10.1752	1.13946e-10	Growth8	SFT	Skin and fat thickness	Breast morphological
28	28:865600	865600	G	T	-59.1391	9.51413	5.10234e-10	Growth8	SFT	Skin and fat thickness	Breast morphological
28	28:865875	865875	G	A	72.7456	10.0279	4.03697e-13	Growth8	SFT	Skin and fat thickness	Breast morphological
28	28:867038	867038	C	G	59.7947	10.3829	8.46363e-09	Growth8	SFT	Skin and fat thickness	Breast morphological
28	28:870138	870138	C	T	-71.4826	9.3478	2.05727e-14	Growth8	SFT	Skin and fat thickness	Breast morphological
28	28:881522	881522	C	G	54.9757	9.66918	1.30305e-08	Growth8	SFT	Skin and fat thickness	Breast morphological
28	28:881541	881541	T	C	63.8209	9.97571	1.57814e-10	Growth8	SFT	Skin and fat thickness	Breast morphological
28	28:881619	881619	A	G	64.3544	10.0988	1.85986e-10	Growth8	SFT	Skin and fat thickness	Breast morphological
28	28:881645	881645	C	T	63.411	9.98465	2.14127e-10	Growth8	SFT	Skin and fat thickness	Breast morphological
28	28:881836	881836	C	T	68.2454	9.92566	6.17081e-12	Growth8	SFT	Skin and fat thickness	Breast morphological
28	28:884641	884641	A	G	65.3967	9.86964	3.44777e-11	Growth8	SFT	Skin and fat thickness	Breast morphological
28	28:939916	939916	G	A	-72.9909	12.0497	1.3825e-09	Growth8	SFT	Skin and fat thickness	Breast morphological
28	28:940222	940222	T	C	-57.0932	9.51281	1.95242e-09	Growth8	SFT	Skin and fat thickness	Breast morphological
28	28:942034	942034	A	G	-86.5182	15.8276	4.59554e-08	Growth8	SFT	Skin and fat thickness	Breast morphological
28	28:942264	942264	T	A	68.2347	11.4004	2.15981e-09	Growth8	SFT	Skin and fat thickness	Breast morphological
28	28:943400	943400	C	T	65.8715	9.49806	4.05491e-12	Growth8	SFT	Skin and fat thickness	Breast morphological
28	28:943411	943411	C	T	76.8767	11.6803	4.64905e-11	Growth8	SFT	Skin and fat thickness	Breast morphological
28	28:945058	945058	A	C	63.4694	10.3801	9.6847e-10	Growth8	SFT	Skin and fat thickness	Breast morphological
28	28:947986	947986	T	A	-68.4857	10.3525	3.70571e-11	Growth8	SFT	Skin and fat thickness	Breast morphological
28	28:949491	949491	G	A	-57.7882	10.4924	3.63668e-08	Growth8	SFT	Skin and fat thickness	Breast morphological
28	28:1339975	1339975	C	T	-64.297	11.1726	8.66902e-09	Growth8	SFT	Skin and fat thickness	Breast morphological
28	28:1424904	1424904	G	A	75.0879	13.1273	1.06526e-08	Growth8	SFT	Skin and fat thickness	Breast morphological
28	28:1429933	1429933	C	T	69.7321	12.71	4.10248e-08	Growth8	SFT	Skin and fat thickness	Breast morphological
28	28:1429950	1429950	A	G	70.0977	12.6698	3.15389e-08	Growth8	SFT	Skin and fat thickness	Breast morphological
28	28:1498361	1498361	T	G	-66.7437	12.0325	2.90707e-08	Growth8	SFT	Skin and fat thickness	Breast morphological
28	28:1498375	1498375	T	C	-67.5855	12.1904	2.95344e-08	Growth8	SFT	Skin and fat thickness	Breast morphological
28	28:1498536	1498536	G	A	-67.45	12.3333	4.52742e-08	Growth8	SFT	Skin and fat thickness	Breast morphological
28	28:1597606	1597606	G	A	58.8499	10.5417	2.37002e-08	Growth8	SFT	Skin and fat thickness	Breast morphological
28	28:1598056	1598056	T	C	79.236	12.9712	1.00514e-09	Growth8	SFT	Skin and fat thickness	Breast morphological
28	28:1598249	1598249	C	G	92.619	15.222	1.16829e-09	Growth8	SFT	Skin and fat thickness	Breast morphological
28	28:1598281	1598281	T	C	87.8053	14.6961	2.30455e-09	Growth8	SFT	Skin and fat thickness	Breast morphological
28	28:1599234	1599234	C	T	-91.866	15.7994	6.08033e-09	Growth8	SFT	Skin and fat thickness	Breast morphological
28	28:1600161	1600161	G	A	-101.061	18.0628	2.20652e-08	Growth8	SFT	Skin and fat thickness	Breast morphological
28	28:1607702	1607702	G	C	90.8892	15.8016	8.82482e-09	Growth8	SFT	Skin and fat thickness	Breast morphological
28	28:1622739	1622739	A	C	119.342	21.1412	1.65172e-08	Growth8	SFT	Skin and fat thickness	Breast morphological
28	28:1640573	1640573	T	C	-59.0764	9.36387	2.80896e-10	Growth8	SFT	Skin and fat thickness	Breast morphological
28	28:1640582	1640582	C	T	-55.3437	10.1377	4.78313e-08	Growth8	SFT	Skin and fat thickness	Breast morphological
28	28:1640583	1640583	T	C	-55.3437	10.1377	4.78313e-08	Growth8	SFT	Skin and fat thickness	Breast morphological
28	28:1641034	1641034	A	G	-61.8658	11.0598	2.22208e-08	Growth8	SFT	Skin and fat thickness	Breast morphological
28	28:1641167	1641167	T	C	-62.7403	11.2116	2.19321e-08	Growth8	SFT	Skin and fat thickness	Breast morphological
28	28:1641619	1641619	T	C	58.2951	9.97274	5.05213e-09	Growth8	SFT	Skin and fat thickness	Breast morphological
28	28:1641620	1641620	G	A	58.2951	9.97274	5.05213e-09	Growth8	SFT	Skin and fat thickness	Breast morphological
28	28:1642327	1642327	G	T	-74.5947	13.482	3.14975e-08	Growth8	SFT	Skin and fat thickness	Breast morphological
28	28:1642435	1642435	C	T	-61.9333	10.4678	3.287e-09	Growth8	SFT	Skin and fat thickness	Breast morphological
28	28:1642683	1642683	A	G	59.5697	10.0839	3.47581e-09	Growth8	SFT	Skin and fat thickness	Breast morphological
28	28:1643808	1643808	C	T	-66.3374	11.8111	1.94854e-08	Growth8	SFT	Skin and fat thickness	Breast morphological
28	28:1644701	1644701	G	A	-63.8488	11.2323	1.31286e-08	Growth8	SFT	Skin and fat thickness	Breast morphological
28	28:1645214	1645214	G	T	67.3333	10.8521	5.48162e-10	Growth8	SFT	Skin and fat thickness	Breast morphological
28	28:1645217	1645217	C	T	67.0398	10.8294	5.99669e-10	Growth8	SFT	Skin and fat thickness	Breast morphological
28	28:1646391	1646391	T	C	87.2166	13.5914	1.38933e-10	Growth8	SFT	Skin and fat thickness	Breast morphological
28	28:1650469	1650469	G	C	-65.8561	9.70962	1.18062e-11	Growth8	SFT	Skin and fat thickness	Breast morphological
28	28:1652062	1652062	G	A	-65.9723	10.4521	2.75717e-10	Growth8	SFT	Skin and fat thickness	Breast morphological
28	28:1655766	1655766	C	T	57.9398	9.59804	1.57367e-09	Growth8	SFT	Skin and fat thickness	Breast morphological
28	28:1659594	1659594	T	C	-69.8037	10.4591	2.49024e-11	Growth8	SFT	Skin and fat thickness	Breast morphological
28	28:1661817	1661817	A	T	-63.1509	10.3048	8.88275e-10	Growth8	SFT	Skin and fat thickness	Breast morphological
28	28:1661847	1661847	C	T	58.3379	9.47637	7.4535e-10	Growth8	SFT	Skin and fat thickness	Breast morphological
28	28:1662422	1662422	C	T	-59.7085	10.0031	2.38678e-09	Growth8	SFT	Skin and fat thickness	Breast morphological
28	28:1662424	1662424	C	T	-60.2967	10.0305	1.84012e-09	Growth8	SFT	Skin and fat thickness	Breast morphological
28	28:1662455	1662455	A	G	-59.3457	10.6001	2.16086e-08	Growth8	SFT	Skin and fat thickness	Breast morphological
28	28:1662483	1662483	T	C	-61.4499	9.89229	5.23484e-10	Growth8	SFT	Skin and fat thickness	Breast morphological
28	28:1662584	1662584	A	T	-67.5525	10.2269	3.96579e-11	Growth8	SFT	Skin and fat thickness	Breast morphological
28	28:1662688	1662688	A	G	-66.0426	9.55912	4.88544e-12	Growth8	SFT	Skin and fat thickness	Breast morphological
28	28:1663412	1663412	T	C	-62.1605	9.29114	2.22721e-11	Growth8	SFT	Skin and fat thickness	Breast morphological
28	28:1664617	1664617	T	C	-67.8932	10.1787	2.55617e-11	Growth8	SFT	Skin and fat thickness	Breast morphological
28	28:1665529	1665529	A	G	-61.9876	9.4169	4.62329e-11	Growth8	SFT	Skin and fat thickness	Breast morphological
28	28:1665929	1665929	T	C	-69.3468	9.06311	1.98573e-14	Growth8	SFT	Skin and fat thickness	Breast morphological
28	28:1665958	1665958	T	C	-65.4035	9.10485	6.80119e-13	Growth8	SFT	Skin and fat thickness	Breast morphological
28	28:1665962	1665962	G	A	-65.2925	9.07272	6.17444e-13	Growth8	SFT	Skin and fat thickness	Breast morphological
28	28:1665966	1665966	C	T	-65.3644	9.11549	7.46144e-13	Growth8	SFT	Skin and fat thickness	Breast morphological
28	28:1665972	1665972	G	A	-59.3687	10.6113	2.20803e-08	Growth8	SFT	Skin and fat thickness	Breast morphological
28	28:1666027	1666027	ACT	A	-60.6098	10.9041	2.72183e-08	Growth8	SFT	Skin and fat thickness	Breast morphological
28	28:1666148	1666148	A	G	-67.0682	9.17505	2.6744e-13	Growth8	SFT	Skin and fat thickness	Breast morphological
28	28:1666225	1666225	T	C	-55.9605	9.29008	1.70489e-09	Growth8	SFT	Skin and fat thickness	Breast morphological
28	28:1667925	1667925	C	A	-54.7523	9.9431	3.65906e-08	Growth8	SFT	Skin and fat thickness	Breast morphological
28	28:1687456	1687456	A	G	-68.3259	10.9512	4.39989e-10	Growth8	SFT	Skin and fat thickness	Breast morphological
28	28:1687476	1687476	C	T	-64.4664	10.9178	3.53309e-09	Growth8	SFT	Skin and fat thickness	Breast morphological
28	28:1687504	1687504	T	G	-61.0484	11.005	2.90048e-08	Growth8	SFT	Skin and fat thickness	Breast morphological
28	28:1687507	1687507	G	A	-61.0295	11.0069	2.94528e-08	Growth8	SFT	Skin and fat thickness	Breast morphological
28	28:1691255	1691255	A	G	77.6308	13.6862	1.40975e-08	Growth8	SFT	Skin and fat thickness	Breast morphological
28	28:1691259	1691259	T	C	81.1202	13.787	4.00944e-09	Growth8	SFT	Skin and fat thickness	Breast morphological
28	28:1709456	1709456	A	G	97.9843	16.4629	2.65191e-09	Growth8	SFT	Skin and fat thickness	Breast morphological
28	28:1742071	1742071	T	C	-53.1333	9.0463	4.26731e-09	Growth8	SFT	Skin and fat thickness	Breast morphological
28	28:1766350	1766350	A	G	129.486	20.613	3.34778e-10	Growth8	SFT	Skin and fat thickness	Breast morphological
28	28:1777253	1777253	C	A	-68.2283	11.507	3.0424e-09	Growth8	SFT	Skin and fat thickness	Breast morphological
28	28:1777257	1777257	C	T	-69.2056	11.5175	1.86974e-09	Growth8	SFT	Skin and fat thickness	Breast morphological
28	28:1778635	1778635	C	A	-68.5337	12.2236	2.06273e-08	Growth8	SFT	Skin and fat thickness	Breast morphological
28	28:1778805	1778805	G	A	-74.324	11.8326	3.3578e-10	Growth8	SFT	Skin and fat thickness	Breast morphological
28	28:1778863	1778863	A	G	-73.8331	11.3335	7.28919e-11	Growth8	SFT	Skin and fat thickness	Breast morphological
28	28:1781893	1781893	G	A	-63.8096	11.6556	4.38539e-08	Growth8	SFT	Skin and fat thickness	Breast morphological
28	28:1784525	1784525	G	A	-61.8503	10.3552	2.33078e-09	Growth8	SFT	Skin and fat thickness	Breast morphological
28	28:1784537	1784537	T	G	-58.3477	10.3202	1.57004e-08	Growth8	SFT	Skin and fat thickness	Breast morphological
28	28:1785039	1785039	A	G	-61.7373	9.82424	3.2959e-10	Growth8	SFT	Skin and fat thickness	Breast morphological
28	28:1793496	1793496	A	G	-55.6361	10.1348	4.02855e-08	Growth8	SFT	Skin and fat thickness	Breast morphological
28	28:1794121	1794121	C	T	58.825	9.68264	1.23754e-09	Growth8	SFT	Skin and fat thickness	Breast morphological
28	28:1794446	1794446	T	C	-57.1713	9.44366	1.41353e-09	Growth8	SFT	Skin and fat thickness	Breast morphological
28	28:1794448	1794448	AGG	A	-55.8794	9.9339	1.8538e-08	Growth8	SFT	Skin and fat thickness	Breast morphological
28	28:1794503	1794503	C	T	60.9187	9.4901	1.37009e-10	Growth8	SFT	Skin and fat thickness	Breast morphological
28	28:1794561	1794561	G	A	-56.7584	9.8405	8.02961e-09	Growth8	SFT	Skin and fat thickness	Breast morphological
28	28:1794927	1794927	T	C	65.347	9.60633	1.02825e-11	Growth8	SFT	Skin and fat thickness	Breast morphological
28	28:1794933	1794933	G	A	-64.9571	9.77491	3.02621e-11	Growth8	SFT	Skin and fat thickness	Breast morphological
28	28:1794974	1794974	G	A	-60.8854	9.51025	1.53274e-10	Growth8	SFT	Skin and fat thickness	Breast morphological
28	28:1795616	1795616	G	C	-57.4681	9.82081	4.86667e-09	Growth8	SFT	Skin and fat thickness	Breast morphological
28	28:1795824	1795824	C	T	-58.8279	9.54814	7.22e-10	Growth8	SFT	Skin and fat thickness	Breast morphological
28	28:1796634	1796634	T	TA	-66.3631	11.7839	1.78478e-08	Growth8	SFT	Skin and fat thickness	Breast morphological
28	28:1797159	1797159	T	A	-63.9604	9.68303	3.96427e-11	Growth8	SFT	Skin and fat thickness	Breast morphological
28	28:1801075	1801075	T	C	-51.8093	9.26781	2.26752e-08	Growth8	SFT	Skin and fat thickness	Breast morphological
28	28:1801079	1801079	A	G	-51.3146	9.2137	2.55648e-08	Growth8	SFT	Skin and fat thickness	Breast morphological
28	28:1801145	1801145	T	C	60.1996	10.8039	2.51796e-08	Growth8	SFT	Skin and fat thickness	Breast morphological
28	28:1810763	1810763	C	T	68.5142	11.9948	1.11657e-08	Growth8	SFT	Skin and fat thickness	Breast morphological
28	28:1810789	1810789	G	A	70.5918	11.993	3.95413e-09	Growth8	SFT	Skin and fat thickness	Breast morphological
28	28:1908917	1908917	C	T	-63.4572	11.3198	2.07223e-08	Growth8	SFT	Skin and fat thickness	Breast morphological
28	28:1909669	1909669	A	G	-64.053	10.446	8.68653e-10	Growth8	SFT	Skin and fat thickness	Breast morphological
28	28:1909823	1909823	A	G	66.4301	9.85098	1.54618e-11	Growth8	SFT	Skin and fat thickness	Breast morphological
28	28:1909845	1909845	T	A	59.7807	9.87213	1.39983e-09	Growth8	SFT	Skin and fat thickness	Breast morphological
28	28:1909866	1909866	C	T	-68.4253	10.3932	4.58929e-11	Growth8	SFT	Skin and fat thickness	Breast morphological
28	28:1909871	1909871	C	A	-62.4429	9.54576	6.09361e-11	Growth8	SFT	Skin and fat thickness	Breast morphological
28	28:1909949	1909949	T	C	-77.2365	12.5649	7.89614e-10	Growth8	SFT	Skin and fat thickness	Breast morphological
28	28:1910262	1910262	C	T	56.4524	9.59451	4.00905e-09	Growth8	SFT	Skin and fat thickness	Breast morphological
28	28:1910319	1910319	T	C	-55.9435	9.85676	1.38162e-08	Growth8	SFT	Skin and fat thickness	Breast morphological
28	28:1910328	1910328	G	A	-63.4428	9.62959	4.44835e-11	Growth8	SFT	Skin and fat thickness	Breast morphological
28	28:1911024	1911024	A	T	-71.882	12.0407	2.3739e-09	Growth8	SFT	Skin and fat thickness	Breast morphological
28	28:1911042	1911042	A	C	-72.0673	12.2629	4.18167e-09	Growth8	SFT	Skin and fat thickness	Breast morphological
28	28:1911044	1911044	T	C	-71.6227	12.2743	5.37336e-09	Growth8	SFT	Skin and fat thickness	Breast morphological
28	28:1944182	1944182	T	C	-64.4276	10.9327	3.78946e-09	Growth8	SFT	Skin and fat thickness	Breast morphological
1	1:97763163	97763163	C	T	86.7911	14.7134	3.66206e-09	Growth9	BMV	Breast muscle volume	Breast morphological
2	2:107679050	107679050	A	G	101.305	17.0984	3.1261e-09	Growth9	BMV	Breast muscle volume	Breast morphological
10	10:12169209	12169209	T	TGTGTGAGGACTGTACCTCTGGA	-302.356	55.1604	4.21963e-08	Growth9	BMV	Breast muscle volume	Breast morphological
28	28:19235	19235	C	T	-64.3589	9.5412	1.52643e-11	Growth9	BMV	Breast muscle volume	Breast morphological
28	28:30630	30630	A	G	-59.0904	9.57108	6.66456e-10	Growth9	BMV	Breast muscle volume	Breast morphological
28	28:30965	30965	AG	A	-62.9423	9.54154	4.20526e-11	Growth9	BMV	Breast muscle volume	Breast morphological
28	28:43012	43012	C	T	-63.0074	9.65145	6.65254e-11	Growth9	BMV	Breast muscle volume	Breast morphological
28	28:50098	50098	G	A	-64.8972	9.75576	2.88765e-11	Growth9	BMV	Breast muscle volume	Breast morphological
28	28:89057	89057	A	G	-60.4236	11.0031	3.98512e-08	Growth9	BMV	Breast muscle volume	Breast morphological
28	28:92593	92593	G	A	-60.102	9.60942	3.98817e-10	Growth9	BMV	Breast muscle volume	Breast morphological
28	28:100082	100082	T	C	-63.0659	9.42451	2.20613e-11	Growth9	BMV	Breast muscle volume	Breast morphological
28	28:100935	100935	C	T	-64.8274	11.6033	2.31085e-08	Growth9	BMV	Breast muscle volume	Breast morphological
28	28:117387	117387	TTTTG	T	-56.2313	9.21597	1.05071e-09	Growth9	BMV	Breast muscle volume	Breast morphological
28	28:117870	117870	G	A	-69.2387	9.5335	3.7952e-13	Growth9	BMV	Breast muscle volume	Breast morphological
28	28:118630	118630	C	T	-69.8798	9.74774	7.56422e-13	Growth9	BMV	Breast muscle volume	Breast morphological
28	28:119076	119076	C	G	-62.2325	10.1108	7.50489e-10	Growth9	BMV	Breast muscle volume	Breast morphological
28	28:128173	128173	A	G	-54.7955	9.46249	7.00489e-09	Growth9	BMV	Breast muscle volume	Breast morphological
28	28:132756	132756	G	A	-54.1385	9.66405	2.11827e-08	Growth9	BMV	Breast muscle volume	Breast morphological
28	28:134651	134651	A	G	-56.4589	9.84138	9.64331e-09	Growth9	BMV	Breast muscle volume	Breast morphological
28	28:134977	134977	A	T	-65.4207	9.60266	9.57423e-12	Growth9	BMV	Breast muscle volume	Breast morphological
28	28:137803	137803	C	A	-61.0991	9.93831	7.85483e-10	Growth9	BMV	Breast muscle volume	Breast morphological
28	28:139172	139172	C	A	-57.5614	9.77139	3.84311e-09	Growth9	BMV	Breast muscle volume	Breast morphological
28	28:140133	140133	G	A	-62.5106	9.73332	1.34203e-10	Growth9	BMV	Breast muscle volume	Breast morphological
28	28:140195	140195	G	A	-59.2926	9.7435	1.16241e-09	Growth9	BMV	Breast muscle volume	Breast morphological
28	28:141597	141597	T	C	-56.1214	9.76924	9.20819e-09	Growth9	BMV	Breast muscle volume	Breast morphological
28	28:147041	147041	C	T	-60.1233	9.83299	9.68913e-10	Growth9	BMV	Breast muscle volume	Breast morphological
28	28:153150	153150	A	G	-63.7231	9.5762	2.84609e-11	Growth9	BMV	Breast muscle volume	Breast morphological
28	28:154505	154505	G	A	-61.3795	9.80938	3.9189e-10	Growth9	BMV	Breast muscle volume	Breast morphological
28	28:158836	158836	T	C	-59.4112	9.78872	1.28426e-09	Growth9	BMV	Breast muscle volume	Breast morphological
28	28:161111	161111	A	G	-60.8916	9.76077	4.42071e-10	Growth9	BMV	Breast muscle volume	Breast morphological
28	28:161274	161274	T	C	-69.5243	9.86189	1.79175e-12	Growth9	BMV	Breast muscle volume	Breast morphological
28	28:161497	161497	G	A	-56.0804	9.80672	1.07421e-08	Growth9	BMV	Breast muscle volume	Breast morphological
28	28:164320	164320	A	G	-60.0958	10.6598	1.72453e-08	Growth9	BMV	Breast muscle volume	Breast morphological
28	28:164958	164958	G	A	-64.1271	9.58682	2.24565e-11	Growth9	BMV	Breast muscle volume	Breast morphological
28	28:166464	166464	T	C	-57.0914	10.3693	3.6745e-08	Growth9	BMV	Breast muscle volume	Breast morphological
28	28:167180	167180	T	A	-64.6056	9.66541	2.32179e-11	Growth9	BMV	Breast muscle volume	Breast morphological
28	28:172769	172769	A	G	-61.0641	9.35235	6.60856e-11	Growth9	BMV	Breast muscle volume	Breast morphological
28	28:183406	183406	G	A	-56.9142	9.95125	1.06958e-08	Growth9	BMV	Breast muscle volume	Breast morphological
28	28:195288	195288	A	G	-63.4229	10.2623	6.40264e-10	Growth9	BMV	Breast muscle volume	Breast morphological
28	28:203836	203836	G	C	-62.408	9.04987	5.34829e-12	Growth9	BMV	Breast muscle volume	Breast morphological
28	28:204971	204971	T	C	-67.0961	9.157	2.34829e-13	Growth9	BMV	Breast muscle volume	Breast morphological
28	28:213193	213193	C	T	-63.0234	9.15591	5.8457e-12	Growth9	BMV	Breast muscle volume	Breast morphological
28	28:215090	215090	A	C	-55.0842	9.2978	3.13379e-09	Growth9	BMV	Breast muscle volume	Breast morphological
28	28:215565	215565	A	T	-61.4637	9.16978	2.04389e-11	Growth9	BMV	Breast muscle volume	Breast morphological
28	28:220268	220268	A	G	-53.041	9.27507	1.07368e-08	Growth9	BMV	Breast muscle volume	Breast morphological
28	28:229057	229057	T	G	-64.5514	9.64115	2.15072e-11	Growth9	BMV	Breast muscle volume	Breast morphological
28	28:229430	229430	T	A	-58.147	8.96336	8.74519e-11	Growth9	BMV	Breast muscle volume	Breast morphological
28	28:235133	235133	A	C	-63.3394	9.47047	2.26103e-11	Growth9	BMV	Breast muscle volume	Breast morphological
28	28:235570	235570	G	C	62.3596	8.98061	3.81671e-12	Growth9	BMV	Breast muscle volume	Breast morphological
28	28:235592	235592	A	G	-60.5681	9.49556	1.78753e-10	Growth9	BMV	Breast muscle volume	Breast morphological
28	28:236308	236308	C	T	-64.682	9.71094	2.72472e-11	Growth9	BMV	Breast muscle volume	Breast morphological
28	28:237553	237553	T	C	-65.55	9.21901	1.15789e-12	Growth9	BMV	Breast muscle volume	Breast morphological
28	28:246307	246307	T	C	-60.6673	9.05562	2.09267e-11	Growth9	BMV	Breast muscle volume	Breast morphological
28	28:247608	247608	G	A	-56.5092	9.0434	4.13984e-10	Growth9	BMV	Breast muscle volume	Breast morphological
28	28:260463	260463	T	C	-64.3899	9.36681	6.23099e-12	Growth9	BMV	Breast muscle volume	Breast morphological
28	28:265240	265240	T	A	-61.5169	9.09187	1.3226e-11	Growth9	BMV	Breast muscle volume	Breast morphological
28	28:265681	265681	C	T	-65.1824	9.03075	5.28256e-13	Growth9	BMV	Breast muscle volume	Breast morphological
28	28:308056	308056	G	T	-59.7891	10.6741	2.12728e-08	Growth9	BMV	Breast muscle volume	Breast morphological
28	28:309531	309531	T	G	-56.0293	9.30094	1.70107e-09	Growth9	BMV	Breast muscle volume	Breast morphological
28	28:334210	334210	A	G	-69.3573	8.94618	8.99417e-15	Growth9	BMV	Breast muscle volume	Breast morphological
28	28:334251	334251	C	T	-68.2573	10.3437	4.14074e-11	Growth9	BMV	Breast muscle volume	Breast morphological
28	28:334293	334293	A	G	-64.2802	9.82626	6.08359e-11	Growth9	BMV	Breast muscle volume	Breast morphological
28	28:334307	334307	A	G	-60.8869	10.9217	2.47728e-08	Growth9	BMV	Breast muscle volume	Breast morphological
28	28:338576	338576	C	A	-66.5781	9.8019	1.10308e-11	Growth9	BMV	Breast muscle volume	Breast morphological
28	28:339863	339863	A	G	-56.1592	8.83287	2.04415e-10	Growth9	BMV	Breast muscle volume	Breast morphological
28	28:341049	341049	C	T	-58.5764	8.83799	3.40737e-11	Growth9	BMV	Breast muscle volume	Breast morphological
28	28:341624	341624	A	G	-65.9096	9.15463	6.03959e-13	Growth9	BMV	Breast muscle volume	Breast morphological
28	28:341779	341779	A	G	-57.083	9.53275	2.12309e-09	Growth9	BMV	Breast muscle volume	Breast morphological
28	28:341792	341792	G	T	-65.2278	8.85488	1.75411e-13	Growth9	BMV	Breast muscle volume	Breast morphological
28	28:341865	341865	C	T	-61.4344	9.79837	3.61369e-10	Growth9	BMV	Breast muscle volume	Breast morphological
28	28:342185	342185	C	T	-62.4269	8.98519	3.71135e-12	Growth9	BMV	Breast muscle volume	Breast morphological
28	28:343061	343061	A	G	-60.2314	9.42855	1.6786e-10	Growth9	BMV	Breast muscle volume	Breast morphological
28	28:343121	343121	C	T	-58.3428	9.04402	1.11133e-10	Growth9	BMV	Breast muscle volume	Breast morphological
28	28:344690	344690	CG	C	-57.7628	10.3737	2.57369e-08	Growth9	BMV	Breast muscle volume	Breast morphological
28	28:344691	344691	T	A	-57.7628	10.3737	2.57369e-08	Growth9	BMV	Breast muscle volume	Breast morphological
28	28:344735	344735	G	A	-64.9124	9.8503	4.40164e-11	Growth9	BMV	Breast muscle volume	Breast morphological
28	28:344740	344740	C	A	-66.181	9.27144	9.45856e-13	Growth9	BMV	Breast muscle volume	Breast morphological
28	28:345206	345206	T	C	58.5961	9.33018	3.37972e-10	Growth9	BMV	Breast muscle volume	Breast morphological
28	28:345581	345581	C	T	-68.2649	9.68791	1.83609e-12	Growth9	BMV	Breast muscle volume	Breast morphological
28	28:349132	349132	C	T	-62.0301	9.62229	1.1446e-10	Growth9	BMV	Breast muscle volume	Breast morphological
28	28:350073	350073	C	T	-69.2576	9.10529	2.82049e-14	Growth9	BMV	Breast muscle volume	Breast morphological
28	28:350604	350604	T	G	-57.4817	9.19258	4.02518e-10	Growth9	BMV	Breast muscle volume	Breast morphological
28	28:350645	350645	A	G	-55.989	9.72944	8.68497e-09	Growth9	BMV	Breast muscle volume	Breast morphological
28	28:352609	352609	G	A	-58.2526	9.58086	1.20104e-09	Growth9	BMV	Breast muscle volume	Breast morphological
28	28:353494	353494	T	A	-56.2009	9.76532	8.65665e-09	Growth9	BMV	Breast muscle volume	Breast morphological
28	28:353757	353757	T	C	-61.4798	8.98762	7.8918e-12	Growth9	BMV	Breast muscle volume	Breast morphological
28	28:356150	356150	T	C	-60.4155	8.90546	1.1682e-11	Growth9	BMV	Breast muscle volume	Breast morphological
28	28:358069	358069	GAA	G	-68.3476	8.87164	1.31819e-14	Growth9	BMV	Breast muscle volume	Breast morphological
28	28:359171	359171	T	C	-66.1191	9.07169	3.13397e-13	Growth9	BMV	Breast muscle volume	Breast morphological
28	28:359248	359248	A	AC	-63.7126	9.0451	1.86955e-12	Growth9	BMV	Breast muscle volume	Breast morphological
28	28:359805	359805	C	A	-62.8702	10.2006	7.12151e-10	Growth9	BMV	Breast muscle volume	Breast morphological
28	28:359915	359915	G	T	68.2907	8.96361	2.56314e-14	Growth9	BMV	Breast muscle volume	Breast morphological
28	28:359936	359936	C	A	-55.1802	9.50988	6.53721e-09	Growth9	BMV	Breast muscle volume	Breast morphological
28	28:363432	363432	C	T	-72.4683	9.0207	9.4688e-16	Growth9	BMV	Breast muscle volume	Breast morphological
28	28:363702	363702	C	T	-67.2892	9.28435	4.24229e-13	Growth9	BMV	Breast muscle volume	Breast morphological
28	28:364135	364135	C	T	-53.764	9.52967	1.68338e-08	Growth9	BMV	Breast muscle volume	Breast morphological
28	28:364200	364200	CTT	C	-65.5356	9.52162	5.86784e-12	Growth9	BMV	Breast muscle volume	Breast morphological
28	28:365859	365859	G	A	-57.208	9.95054	8.9647e-09	Growth9	BMV	Breast muscle volume	Breast morphological
28	28:365944	365944	A	G	-66.5301	9.05163	1.98101e-13	Growth9	BMV	Breast muscle volume	Breast morphological
28	28:367336	367336	G	A	-64.7157	9.20351	2.0413e-12	Growth9	BMV	Breast muscle volume	Breast morphological
28	28:367577	367577	T	C	-52.6801	9.38992	2.01996e-08	Growth9	BMV	Breast muscle volume	Breast morphological
28	28:367708	367708	C	T	-63.0573	9.67144	7.03331e-11	Growth9	BMV	Breast muscle volume	Breast morphological
28	28:368656	368656	C	T	-63.6645	8.89635	8.2916e-13	Growth9	BMV	Breast muscle volume	Breast morphological
28	28:368692	368692	G	A	-68.2403	8.94909	2.43307e-14	Growth9	BMV	Breast muscle volume	Breast morphological
28	28:372936	372936	T	C	-63.7254	10.0658	2.43753e-10	Growth9	BMV	Breast muscle volume	Breast morphological
28	28:373010	373010	T	C	66.8244	8.93247	7.37223e-14	Growth9	BMV	Breast muscle volume	Breast morphological
28	28:376232	376232	C	T	-61.6382	8.8254	2.86512e-12	Growth9	BMV	Breast muscle volume	Breast morphological
28	28:376719	376719	T	A	56.9034	9.90998	9.35505e-09	Growth9	BMV	Breast muscle volume	Breast morphological
28	28:378487	378487	A	G	-66.284	8.79118	4.70574e-14	Growth9	BMV	Breast muscle volume	Breast morphological
28	28:378823	378823	G	T	-60.859	9.51588	1.6e-10	Growth9	BMV	Breast muscle volume	Breast morphological
28	28:378893	378893	T	G	-60.7469	9.5083	1.67165e-10	Growth9	BMV	Breast muscle volume	Breast morphological
28	28:378959	378959	T	C	-59.1543	9.45124	3.87704e-10	Growth9	BMV	Breast muscle volume	Breast morphological
28	28:379693	379693	T	C	-60.7529	9.73105	4.28714e-10	Growth9	BMV	Breast muscle volume	Breast morphological
28	28:379766	379766	A	G	-58.1158	9.31554	4.41543e-10	Growth9	BMV	Breast muscle volume	Breast morphological
28	28:383378	383378	C	T	-62.8627	9.24186	1.03212e-11	Growth9	BMV	Breast muscle volume	Breast morphological
28	28:384981	384981	G	A	-63.1073	10.9966	9.53484e-09	Growth9	BMV	Breast muscle volume	Breast morphological
28	28:385307	385307	G	A	-57.4462	9.24352	5.14051e-10	Growth9	BMV	Breast muscle volume	Breast morphological
28	28:386447	386447	A	G	-60.4766	10.4798	7.8895e-09	Growth9	BMV	Breast muscle volume	Breast morphological
28	28:386518	386518	C	T	-67.0981	10.3469	8.88102e-11	Growth9	BMV	Breast muscle volume	Breast morphological
28	28:386523	386523	C	T	-66.3562	10.4035	1.79079e-10	Growth9	BMV	Breast muscle volume	Breast morphological
28	28:386883	386883	C	T	-57.0498	10.1163	1.70632e-08	Growth9	BMV	Breast muscle volume	Breast morphological
28	28:387489	387489	CTCTGATCCTG	C	-55.8346	9.80668	1.24439e-08	Growth9	BMV	Breast muscle volume	Breast morphological
28	28:388629	388629	T	C	-64.9221	9.58844	1.28009e-11	Growth9	BMV	Breast muscle volume	Breast morphological
28	28:390403	390403	G	A	-55.9131	9.3197	1.9798e-09	Growth9	BMV	Breast muscle volume	Breast morphological
28	28:392801	392801	T	C	52.1391	9.16519	1.27922e-08	Growth9	BMV	Breast muscle volume	Breast morphological
28	28:394282	394282	G	A	-68.8661	9.94465	4.36167e-12	Growth9	BMV	Breast muscle volume	Breast morphological
28	28:394590	394590	A	G	-55.5956	9.41738	3.55857e-09	Growth9	BMV	Breast muscle volume	Breast morphological
28	28:395453	395453	A	T	-51.06	9.23939	3.26991e-08	Growth9	BMV	Breast muscle volume	Breast morphological
28	28:401202	401202	G	A	-52.3026	9.35508	2.25992e-08	Growth9	BMV	Breast muscle volume	Breast morphological
28	28:401577	401577	G	T	56.8634	9.16784	5.55787e-10	Growth9	BMV	Breast muscle volume	Breast morphological
28	28:401597	401597	A	G	57.578	9.30717	6.15487e-10	Growth9	BMV	Breast muscle volume	Breast morphological
28	28:881836	881836	C	T	55.0786	9.82103	2.04406e-08	Growth9	BMV	Breast muscle volume	Breast morphological
28	28:964517	964517	T	C	82.7449	14.7731	2.13075e-08	Growth9	BMV	Breast muscle volume	Breast morphological
28	28:966473	966473	T	C	85.0632	15.3959	3.29354e-08	Growth9	BMV	Breast muscle volume	Breast morphological
28	28:1085568	1085568	G	A	-60.6081	10.8492	2.3183e-08	Growth9	BMV	Breast muscle volume	Breast morphological
28	28:1733287	1733287	C	CAGGAGCTGG	-132.225	22.197	2.5709e-09	Growth9	BMV	Breast muscle volume	Breast morphological
28	28:1794927	1794927	T	C	57.5146	9.8845	5.9319e-09	Growth9	BMV	Breast muscle volume	Breast morphological
28	28:1794933	1794933	G	A	-57.1188	9.9653	9.93872e-09	Growth9	BMV	Breast muscle volume	Breast morphological
28	28:1532	1532	C	A	86.7352	11.0443	4.04953e-15	Carcass1	CWT	Carcass weight	Slaughter weight
28	28:9040	9040	AT	A	-68.6765	9.09328	4.27187e-14	Carcass1	CWT	Carcass weight	Slaughter weight
28	28:19235	19235	C	T	-90.9472	8.46776	6.57479e-27	Carcass1	CWT	Carcass weight	Slaughter weight
28	28:30630	30630	A	G	-87.3831	8.65307	5.6086e-24	Carcass1	CWT	Carcass weight	Slaughter weight
28	28:30965	30965	AG	A	-83.5474	8.52394	1.10915e-22	Carcass1	CWT	Carcass weight	Slaughter weight
28	28:43012	43012	C	T	-91.137	8.51642	1.00328e-26	Carcass1	CWT	Carcass weight	Slaughter weight
28	28:50098	50098	G	A	-88.5465	8.45411	1.14e-25	Carcass1	CWT	Carcass weight	Slaughter weight
28	28:74548	74548	A	G	-64.8509	10.7881	1.84003e-09	Carcass1	CWT	Carcass weight	Slaughter weight
28	28:79010	79010	A	G	-69.3322	10.3686	2.28192e-11	Carcass1	CWT	Carcass weight	Slaughter weight
28	28:85592	85592	GA	G	-59.6143	10.9072	4.61352e-08	Carcass1	CWT	Carcass weight	Slaughter weight
28	28:86408	86408	G	A	-63.5639	10.4497	1.18054e-09	Carcass1	CWT	Carcass weight	Slaughter weight
28	28:89057	89057	A	G	-71.6089	9.563	6.98679e-14	Carcass1	CWT	Carcass weight	Slaughter weight
28	28:90654	90654	C	CGAGCCTCAGAGCCAGCTGTGGGGAGCAGAGAGGTAGAAAA	-64.68	10.5371	8.33966e-10	Carcass1	CWT	Carcass weight	Slaughter weight
28	28:92413	92413	C	G	-80.1783	10.5972	3.84991e-14	Carcass1	CWT	Carcass weight	Slaughter weight
28	28:92593	92593	G	A	-79.4253	8.4236	4.14387e-21	Carcass1	CWT	Carcass weight	Slaughter weight
28	28:100082	100082	T	C	-90.0961	8.15959	2.4035e-28	Carcass1	CWT	Carcass weight	Slaughter weight
28	28:100935	100935	C	T	-86.9716	10.7024	4.42346e-16	Carcass1	CWT	Carcass weight	Slaughter weight
28	28:101025	101025	G	A	-92.5223	10.919	2.38134e-17	Carcass1	CWT	Carcass weight	Slaughter weight
28	28:103210	103210	C	T	-76.9422	10.9316	1.94258e-12	Carcass1	CWT	Carcass weight	Slaughter weight
28	28:114400	114400	T	C	-67.2038	10.8147	5.16234e-10	Carcass1	CWT	Carcass weight	Slaughter weight
28	28:116042	116042	A	T	-60.4791	10.9906	3.73801e-08	Carcass1	CWT	Carcass weight	Slaughter weight
28	28:117387	117387	TTTTG	T	-79.8215	8.1349	9.97388e-23	Carcass1	CWT	Carcass weight	Slaughter weight
28	28:117449	117449	A	AAAAAAT	-68.3463	9.49457	6.08938e-13	Carcass1	CWT	Carcass weight	Slaughter weight
28	28:117870	117870	G	A	-87.2505	8.33367	1.19107e-25	Carcass1	CWT	Carcass weight	Slaughter weight
28	28:118630	118630	C	T	-86.2234	8.51298	4.13123e-24	Carcass1	CWT	Carcass weight	Slaughter weight
28	28:119076	119076	C	G	-85.7427	8.96262	1.1037e-21	Carcass1	CWT	Carcass weight	Slaughter weight
28	28:122458	122458	G	A	-79.4706	12.9277	7.88154e-10	Carcass1	CWT	Carcass weight	Slaughter weight
28	28:123361	123361	G	A	-86.5782	13.3065	7.69407e-11	Carcass1	CWT	Carcass weight	Slaughter weight
28	28:123433	123433	T	C	-83.301	12.2573	1.07537e-11	Carcass1	CWT	Carcass weight	Slaughter weight
28	28:123860	123860	A	G	-89.5308	12.9272	4.33559e-12	Carcass1	CWT	Carcass weight	Slaughter weight
28	28:126195	126195	A	C	-79.9669	8.54266	7.9075e-21	Carcass1	CWT	Carcass weight	Slaughter weight
28	28:126790	126790	C	T	-74.7763	9.41505	1.9861e-15	Carcass1	CWT	Carcass weight	Slaughter weight
28	28:128173	128173	A	G	-76.638	8.45008	1.19564e-19	Carcass1	CWT	Carcass weight	Slaughter weight
28	28:132756	132756	G	A	-75.4829	8.45726	4.44817e-19	Carcass1	CWT	Carcass weight	Slaughter weight
28	28:134651	134651	A	G	-77.9452	8.46247	3.24016e-20	Carcass1	CWT	Carcass weight	Slaughter weight
28	28:134730	134730	T	C	-76.502	10.8536	1.8081e-12	Carcass1	CWT	Carcass weight	Slaughter weight
28	28:134977	134977	A	T	-83.5566	8.50425	8.76391e-23	Carcass1	CWT	Carcass weight	Slaughter weight
28	28:137803	137803	C	A	-82.3624	8.92375	2.71719e-20	Carcass1	CWT	Carcass weight	Slaughter weight
28	28:139172	139172	C	A	-80.608	8.77171	3.94498e-20	Carcass1	CWT	Carcass weight	Slaughter weight
28	28:140133	140133	G	A	-84.107	8.38736	1.15022e-23	Carcass1	CWT	Carcass weight	Slaughter weight
28	28:140195	140195	G	A	-77.2761	8.67139	5.02909e-19	Carcass1	CWT	Carcass weight	Slaughter weight
28	28:141597	141597	T	C	-76.7781	8.62787	5.64311e-19	Carcass1	CWT	Carcass weight	Slaughter weight
28	28:143291	143291	T	C	-78.1272	9.54144	2.65163e-16	Carcass1	CWT	Carcass weight	Slaughter weight
28	28:143947	143947	A	C	-65.3461	8.86374	1.6772e-13	Carcass1	CWT	Carcass weight	Slaughter weight
28	28:143981	143981	G	A	-66.4165	8.88755	7.83995e-14	Carcass1	CWT	Carcass weight	Slaughter weight
28	28:144942	144942	G	T	-67.6904	10.0679	1.77582e-11	Carcass1	CWT	Carcass weight	Slaughter weight
28	28:145964	145964	C	T	-66.9774	11.0207	1.22135e-09	Carcass1	CWT	Carcass weight	Slaughter weight
28	28:146591	146591	C	T	-83.7135	12.013	3.20206e-12	Carcass1	CWT	Carcass weight	Slaughter weight
28	28:147041	147041	C	T	-86.1786	8.72079	4.98471e-23	Carcass1	CWT	Carcass weight	Slaughter weight
28	28:147059	147059	T	C	-68.7535	12.1245	1.42288e-08	Carcass1	CWT	Carcass weight	Slaughter weight
28	28:147060	147060	G	A	-69.5928	12.1198	9.35269e-09	Carcass1	CWT	Carcass weight	Slaughter weight
28	28:150895	150895	A	AT	-73.6943	13.1296	1.9903e-08	Carcass1	CWT	Carcass weight	Slaughter weight
28	28:151052	151052	A	G	-80.8783	14.0334	8.24986e-09	Carcass1	CWT	Carcass weight	Slaughter weight
28	28:153023	153023	A	G	-70.1619	11.889	3.60372e-09	Carcass1	CWT	Carcass weight	Slaughter weight
28	28:153150	153150	A	G	-80.0735	8.40435	1.60918e-21	Carcass1	CWT	Carcass weight	Slaughter weight
28	28:154505	154505	G	A	-79.8479	8.38043	1.60506e-21	Carcass1	CWT	Carcass weight	Slaughter weight
28	28:158221	158221	A	G	-71.5488	9.43805	3.43185e-14	Carcass1	CWT	Carcass weight	Slaughter weight
28	28:158417	158417	T	C	-74.1587	9.81448	4.15498e-14	Carcass1	CWT	Carcass weight	Slaughter weight
28	28:158836	158836	T	C	-84.3947	8.50722	3.39505e-23	Carcass1	CWT	Carcass weight	Slaughter weight
28	28:159968	159968	T	A	-78.0854	10.9802	1.14786e-12	Carcass1	CWT	Carcass weight	Slaughter weight
28	28:160471	160471	A	G	-73.4046	9.81937	7.69142e-14	Carcass1	CWT	Carcass weight	Slaughter weight
28	28:160546	160546	A	G	-87.293	11.4456	2.40639e-14	Carcass1	CWT	Carcass weight	Slaughter weight
28	28:160767	160767	A	G	-73.1284	9.47868	1.20942e-14	Carcass1	CWT	Carcass weight	Slaughter weight
28	28:160938	160938	A	G	-81.7973	9.847	9.83028e-17	Carcass1	CWT	Carcass weight	Slaughter weight
28	28:161111	161111	A	G	-82.7365	8.42386	9.08063e-23	Carcass1	CWT	Carcass weight	Slaughter weight
28	28:161274	161274	T	C	-82.4688	8.5306	4.14721e-22	Carcass1	CWT	Carcass weight	Slaughter weight
28	28:161497	161497	G	A	-81.3265	8.53258	1.55324e-21	Carcass1	CWT	Carcass weight	Slaughter weight
28	28:162004	162004	C	T	-87.5871	14.2637	8.22378e-10	Carcass1	CWT	Carcass weight	Slaughter weight
28	28:163485	163485	T	C	-75.1139	11.3539	3.69838e-11	Carcass1	CWT	Carcass weight	Slaughter weight
28	28:164320	164320	A	G	-85.6684	9.26018	2.21839e-20	Carcass1	CWT	Carcass weight	Slaughter weight
28	28:164958	164958	G	A	-82.5143	8.49573	2.6687e-22	Carcass1	CWT	Carcass weight	Slaughter weight
28	28:166464	166464	T	C	-79.46	9.07682	2.05624e-18	Carcass1	CWT	Carcass weight	Slaughter weight
28	28:167180	167180	T	A	-90.0616	8.58309	9.31166e-26	Carcass1	CWT	Carcass weight	Slaughter weight
28	28:169666	169666	G	A	-81.3213	9.02804	2.10551e-19	Carcass1	CWT	Carcass weight	Slaughter weight
28	28:169673	169673	C	T	-74.4971	12.6446	3.82445e-09	Carcass1	CWT	Carcass weight	Slaughter weight
28	28:172769	172769	A	G	-77.8628	8.35871	1.21759e-20	Carcass1	CWT	Carcass weight	Slaughter weight
28	28:173605	173605	TAA	T	-61.6849	9.09691	1.19461e-11	Carcass1	CWT	Carcass weight	Slaughter weight
28	28:173641	173641	C	T	-60.5499	8.90309	1.039e-11	Carcass1	CWT	Carcass weight	Slaughter weight
28	28:175089	175089	G	A	80.4382	12.8192	3.50061e-10	Carcass1	CWT	Carcass weight	Slaughter weight
28	28:175192	175192	C	T	-63.8541	9.00005	1.29477e-12	Carcass1	CWT	Carcass weight	Slaughter weight
28	28:175425	175425	T	TATTTTC	-79.6735	13.5632	4.24752e-09	Carcass1	CWT	Carcass weight	Slaughter weight
28	28:175444	175444	G	A	-63.0806	9.09475	4.03541e-12	Carcass1	CWT	Carcass weight	Slaughter weight
28	28:175923	175923	C	T	-81.8447	10.5648	9.41339e-15	Carcass1	CWT	Carcass weight	Slaughter weight
28	28:176346	176346	T	C	-81.0901	9.92356	3.04663e-16	Carcass1	CWT	Carcass weight	Slaughter weight
28	28:176588	176588	G	C	-79.2731	8.90024	5.25007e-19	Carcass1	CWT	Carcass weight	Slaughter weight
28	28:176779	176779	G	A	-77.2136	13.4305	8.97066e-09	Carcass1	CWT	Carcass weight	Slaughter weight
28	28:177164	177164	C	A	-78.9062	9.69232	3.91675e-16	Carcass1	CWT	Carcass weight	Slaughter weight
28	28:178544	178544	T	C	-75.0594	9.18714	3.08279e-16	Carcass1	CWT	Carcass weight	Slaughter weight
28	28:179160	179160	A	T	-73.4692	8.76548	5.21921e-17	Carcass1	CWT	Carcass weight	Slaughter weight
28	28:179551	179551	C	A	76.6677	8.58019	4.056e-19	Carcass1	CWT	Carcass weight	Slaughter weight
28	28:180081	180081	T	A	-67.5056	9.3189	4.35814e-13	Carcass1	CWT	Carcass weight	Slaughter weight
28	28:180137	180137	A	G	-66.3142	9.97276	2.94026e-11	Carcass1	CWT	Carcass weight	Slaughter weight
28	28:181055	181055	A	C	72.4267	8.58542	3.28341e-17	Carcass1	CWT	Carcass weight	Slaughter weight
28	28:181118	181118	T	A	-77.2864	10.3234	7.07338e-14	Carcass1	CWT	Carcass weight	Slaughter weight
28	28:181235	181235	A	G	75.8286	8.38529	1.52362e-19	Carcass1	CWT	Carcass weight	Slaughter weight
28	28:183406	183406	G	A	-83.2961	8.84566	4.65941e-21	Carcass1	CWT	Carcass weight	Slaughter weight
28	28:183570	183570	T	C	-77.0168	8.93564	6.75101e-18	Carcass1	CWT	Carcass weight	Slaughter weight
28	28:183659	183659	A	G	-82.4837	9.81793	4.41448e-17	Carcass1	CWT	Carcass weight	Slaughter weight
28	28:183818	183818	C	G	-63.0174	10.9068	7.56876e-09	Carcass1	CWT	Carcass weight	Slaughter weight
28	28:185026	185026	C	T	-69.8904	8.8562	2.98101e-15	Carcass1	CWT	Carcass weight	Slaughter weight
28	28:185863	185863	C	A	-76.9429	8.89599	5.18748e-18	Carcass1	CWT	Carcass weight	Slaughter weight
28	28:187862	187862	G	A	-49.5398	9.00341	3.74796e-08	Carcass1	CWT	Carcass weight	Slaughter weight
28	28:188307	188307	G	A	-64.8751	9.94499	6.87358e-11	Carcass1	CWT	Carcass weight	Slaughter weight
28	28:195288	195288	A	G	-80.9503	9.11367	6.54928e-19	Carcass1	CWT	Carcass weight	Slaughter weight
28	28:198343	198343	AT	A	-64.1179	11.246	1.18837e-08	Carcass1	CWT	Carcass weight	Slaughter weight
28	28:203836	203836	G	C	-86.8067	7.81897	1.2258e-28	Carcass1	CWT	Carcass weight	Slaughter weight
28	28:203951	203951	G	GA	-74.0763	8.58374	6.14408e-18	Carcass1	CWT	Carcass weight	Slaughter weight
28	28:204971	204971	T	C	-82.8133	7.96898	2.69769e-25	Carcass1	CWT	Carcass weight	Slaughter weight
28	28:210633	210633	G	A	-70.774	11.6184	1.11826e-09	Carcass1	CWT	Carcass weight	Slaughter weight
28	28:212210	212210	CTT	C	-79.1109	11.5634	7.83561e-12	Carcass1	CWT	Carcass weight	Slaughter weight
28	28:213193	213193	C	T	-85.7498	8.06006	1.96554e-26	Carcass1	CWT	Carcass weight	Slaughter weight
28	28:215090	215090	A	C	-80.6203	8.1408	4.03027e-23	Carcass1	CWT	Carcass weight	Slaughter weight
28	28:215565	215565	A	T	-82.4154	7.94077	3.09753e-25	Carcass1	CWT	Carcass weight	Slaughter weight
28	28:219721	219721	G	A	-68.2662	9.48062	5.99447e-13	Carcass1	CWT	Carcass weight	Slaughter weight
28	28:220268	220268	A	G	-71.6195	8.00149	3.52982e-19	Carcass1	CWT	Carcass weight	Slaughter weight
28	28:229057	229057	T	G	-88.261	8.43365	1.24618e-25	Carcass1	CWT	Carcass weight	Slaughter weight
28	28:229430	229430	T	A	-89.2232	8.10271	3.36272e-28	Carcass1	CWT	Carcass weight	Slaughter weight
28	28:235133	235133	A	C	-81.0426	8.45981	9.73103e-22	Carcass1	CWT	Carcass weight	Slaughter weight
28	28:235570	235570	G	C	85.7491	7.9338	3.15202e-27	Carcass1	CWT	Carcass weight	Slaughter weight
28	28:235592	235592	A	G	-80.1353	8.30781	5.12206e-22	Carcass1	CWT	Carcass weight	Slaughter weight
28	28:236308	236308	C	T	-81.6525	8.46511	5.12258e-22	Carcass1	CWT	Carcass weight	Slaughter weight
28	28:237553	237553	T	C	-85.8128	7.99993	7.62791e-27	Carcass1	CWT	Carcass weight	Slaughter weight
28	28:239770	239770	G	A	-78.4199	10.3941	4.53446e-14	Carcass1	CWT	Carcass weight	Slaughter weight
28	28:246307	246307	T	C	-82.4051	7.94058	3.13143e-25	Carcass1	CWT	Carcass weight	Slaughter weight
28	28:247608	247608	G	A	-83.135	7.96962	1.78086e-25	Carcass1	CWT	Carcass weight	Slaughter weight
28	28:255618	255618	A	C	-64.6591	9.11807	1.32847e-12	Carcass1	CWT	Carcass weight	Slaughter weight
28	28:256570	256570	T	C	-62.5424	9.32709	2.00774e-11	Carcass1	CWT	Carcass weight	Slaughter weight
28	28:260463	260463	T	C	-92.5668	8.02709	9.12211e-31	Carcass1	CWT	Carcass weight	Slaughter weight
28	28:265240	265240	T	A	-84.3352	7.9928	5.00465e-26	Carcass1	CWT	Carcass weight	Slaughter weight
28	28:265681	265681	C	T	-91.4828	7.95535	1.3263e-30	Carcass1	CWT	Carcass weight	Slaughter weight
28	28:275018	275018	T	G	-63.22	10.2973	8.28035e-10	Carcass1	CWT	Carcass weight	Slaughter weight
28	28:281696	281696	CGTGTGT	C	-66.4675	9.61527	4.75506e-12	Carcass1	CWT	Carcass weight	Slaughter weight
28	28:282377	282377	G	T	-61.1486	10.0479	1.15992e-09	Carcass1	CWT	Carcass weight	Slaughter weight
28	28:282407	282407	C	A	-55.7384	9.88054	1.68839e-08	Carcass1	CWT	Carcass weight	Slaughter weight
28	28:282676	282676	CT	C	-71.4942	10.5599	1.28497e-11	Carcass1	CWT	Carcass weight	Slaughter weight
28	28:282788	282788	C	T	-63.2256	10.2756	7.60445e-10	Carcass1	CWT	Carcass weight	Slaughter weight
28	28:308056	308056	G	T	-78.4926	9.56219	2.23706e-16	Carcass1	CWT	Carcass weight	Slaughter weight
28	28:309531	309531	T	G	-77.599	8.02203	3.91761e-22	Carcass1	CWT	Carcass weight	Slaughter weight
28	28:311413	311413	C	T	-69.8098	11.8442	3.7698e-09	Carcass1	CWT	Carcass weight	Slaughter weight
28	28:334210	334210	A	G	-92.7744	7.87263	4.69559e-32	Carcass1	CWT	Carcass weight	Slaughter weight
28	28:334251	334251	C	T	-93.4035	9.58993	2.04064e-22	Carcass1	CWT	Carcass weight	Slaughter weight
28	28:334293	334293	A	G	-84.0202	8.91621	4.37098e-21	Carcass1	CWT	Carcass weight	Slaughter weight
28	28:334307	334307	A	G	-79.6311	10.1302	3.81711e-15	Carcass1	CWT	Carcass weight	Slaughter weight
28	28:338511	338511	A	AACAG	-98.3492	17.4176	1.63722e-08	Carcass1	CWT	Carcass weight	Slaughter weight
28	28:338576	338576	C	A	-86.8955	8.90169	1.64391e-22	Carcass1	CWT	Carcass weight	Slaughter weight
28	28:339863	339863	A	G	-84.536	7.81685	2.93635e-27	Carcass1	CWT	Carcass weight	Slaughter weight
28	28:339984	339984	A	C	-72.399	8.46454	1.19713e-17	Carcass1	CWT	Carcass weight	Slaughter weight
28	28:340066	340066	G	A	-82.1445	9.82027	6.02242e-17	Carcass1	CWT	Carcass weight	Slaughter weight
28	28:341049	341049	C	T	-83.7272	7.80027	7.05709e-27	Carcass1	CWT	Carcass weight	Slaughter weight
28	28:341624	341624	A	G	-83.4239	8.24041	4.33493e-24	Carcass1	CWT	Carcass weight	Slaughter weight
28	28:341680	341680	T	G	-70.6983	11.1121	1.98753e-10	Carcass1	CWT	Carcass weight	Slaughter weight
28	28:341779	341779	A	G	-75.9859	8.52032	4.73915e-19	Carcass1	CWT	Carcass weight	Slaughter weight
28	28:341792	341792	G	T	-92.2969	7.92746	2.50036e-31	Carcass1	CWT	Carcass weight	Slaughter weight
28	28:341865	341865	C	T	-86.0597	8.99919	1.1434e-21	Carcass1	CWT	Carcass weight	Slaughter weight
28	28:341940	341940	G	A	-72.5601	12.9729	2.22924e-08	Carcass1	CWT	Carcass weight	Slaughter weight
28	28:342015	342015	T	C	-70.642	9.46646	8.49974e-14	Carcass1	CWT	Carcass weight	Slaughter weight
28	28:342185	342185	C	T	-81.657	7.78927	1.03118e-25	Carcass1	CWT	Carcass weight	Slaughter weight
28	28:342233	342233	G	T	-71.6177	9.08246	3.13823e-15	Carcass1	CWT	Carcass weight	Slaughter weight
28	28:342552	342552	T	C	-66.6017	10.5158	2.39721e-10	Carcass1	CWT	Carcass weight	Slaughter weight
28	28:342660	342660	G	A	-64.0141	9.8789	9.1798e-11	Carcass1	CWT	Carcass weight	Slaughter weight
28	28:343061	343061	A	G	-85.6414	8.19586	1.4755e-25	Carcass1	CWT	Carcass weight	Slaughter weight
28	28:343121	343121	C	T	-81.4054	7.85979	3.88162e-25	Carcass1	CWT	Carcass weight	Slaughter weight
28	28:343228	343228	A	T	-77.0264	8.79691	2.02172e-18	Carcass1	CWT	Carcass weight	Slaughter weight
28	28:343389	343389	A	G	-68.8021	11.0216	4.30719e-10	Carcass1	CWT	Carcass weight	Slaughter weight
28	28:344065	344065	C	T	-67.6937	12.2529	3.30035e-08	Carcass1	CWT	Carcass weight	Slaughter weight
28	28:344420	344420	A	G	-72.8986	9.00721	5.80407e-16	Carcass1	CWT	Carcass weight	Slaughter weight
28	28:344435	344435	T	C	-67.8606	11.6453	5.63396e-09	Carcass1	CWT	Carcass weight	Slaughter weight
28	28:344595	344595	T	C	-72.2886	13.1148	3.54812e-08	Carcass1	CWT	Carcass weight	Slaughter weight
28	28:344690	344690	CG	C	-83.2436	9.51033	2.07814e-18	Carcass1	CWT	Carcass weight	Slaughter weight
28	28:344691	344691	T	A	-83.2436	9.51033	2.07814e-18	Carcass1	CWT	Carcass weight	Slaughter weight
28	28:344735	344735	G	A	-80.4307	8.45495	1.85502e-21	Carcass1	CWT	Carcass weight	Slaughter weight
28	28:344740	344740	C	A	-86.606	8.08075	8.41834e-27	Carcass1	CWT	Carcass weight	Slaughter weight
28	28:345001	345001	G	C	-70.1849	9.15252	1.74198e-14	Carcass1	CWT	Carcass weight	Slaughter weight
28	28:345206	345206	T	C	83.5756	8.33967	1.22675e-23	Carcass1	CWT	Carcass weight	Slaughter weight
28	28:345345	345345	C	T	-77.0931	9.94033	8.79369e-15	Carcass1	CWT	Carcass weight	Slaughter weight
28	28:345581	345581	C	T	-83.933	8.62702	2.26613e-22	Carcass1	CWT	Carcass weight	Slaughter weight
28	28:345981	345981	T	C	-89.7409	11.4807	5.42461e-15	Carcass1	CWT	Carcass weight	Slaughter weight
28	28:346203	346203	T	C	-86.5785	14.7922	4.82885e-09	Carcass1	CWT	Carcass weight	Slaughter weight
28	28:346528	346528	TACTGCC	T	-61.3572	10.0205	9.17214e-10	Carcass1	CWT	Carcass weight	Slaughter weight
28	28:348209	348209	G	A	-64.3616	9.81891	5.56951e-11	Carcass1	CWT	Carcass weight	Slaughter weight
28	28:348244	348244	A	G	-56.9405	9.9239	9.59629e-09	Carcass1	CWT	Carcass weight	Slaughter weight
28	28:348412	348412	C	T	-61.4845	9.61648	1.6196e-10	Carcass1	CWT	Carcass weight	Slaughter weight
28	28:348704	348704	A	G	-69.3301	9.99476	4.01543e-12	Carcass1	CWT	Carcass weight	Slaughter weight
28	28:349132	349132	C	T	-79.9667	8.6753	3.03393e-20	Carcass1	CWT	Carcass weight	Slaughter weight
28	28:350073	350073	C	T	-88.6132	8.02702	2.46787e-28	Carcass1	CWT	Carcass weight	Slaughter weight
28	28:350567	350567	T	C	-85.2511	9.6283	8.42735e-19	Carcass1	CWT	Carcass weight	Slaughter weight
28	28:350604	350604	T	G	-78.7355	8.31969	2.97082e-21	Carcass1	CWT	Carcass weight	Slaughter weight
28	28:350645	350645	A	G	-66.1656	8.62726	1.72858e-14	Carcass1	CWT	Carcass weight	Slaughter weight
28	28:352609	352609	G	A	-77.8367	8.39394	1.81049e-20	Carcass1	CWT	Carcass weight	Slaughter weight
28	28:353494	353494	T	A	-76.0496	8.5063	3.87805e-19	Carcass1	CWT	Carcass weight	Slaughter weight
28	28:353757	353757	T	C	-84.2586	7.93015	2.2779e-26	Carcass1	CWT	Carcass weight	Slaughter weight
28	28:354066	354066	C	T	-78.921	11.2797	2.61992e-12	Carcass1	CWT	Carcass weight	Slaughter weight
28	28:356150	356150	T	C	-82.8789	7.90329	9.95117e-26	Carcass1	CWT	Carcass weight	Slaughter weight
28	28:358069	358069	GAA	G	-96.3038	7.95908	1.05791e-33	Carcass1	CWT	Carcass weight	Slaughter weight
28	28:359171	359171	T	C	-89.3173	7.95417	2.93821e-29	Carcass1	CWT	Carcass weight	Slaughter weight
28	28:359248	359248	A	AC	-89.2925	7.93506	2.24085e-29	Carcass1	CWT	Carcass weight	Slaughter weight
28	28:359805	359805	C	A	-78.203	9.01228	4.04984e-18	Carcass1	CWT	Carcass weight	Slaughter weight
28	28:359915	359915	G	T	88.1715	7.95298	1.45723e-28	Carcass1	CWT	Carcass weight	Slaughter weight
28	28:359936	359936	C	A	-80.9839	8.54141	2.51071e-21	Carcass1	CWT	Carcass weight	Slaughter weight
28	28:362634	362634	C	T	-70.9976	10.3415	6.6341e-12	Carcass1	CWT	Carcass weight	Slaughter weight
28	28:362813	362813	T	C	-68.7161	9.64884	1.0661e-12	Carcass1	CWT	Carcass weight	Slaughter weight
28	28:362815	362815	C	T	-69.0815	9.64191	7.7948e-13	Carcass1	CWT	Carcass weight	Slaughter weight
28	28:362849	362849	C	T	-66.5574	10.2708	9.15633e-11	Carcass1	CWT	Carcass weight	Slaughter weight
28	28:363038	363038	TTTTGCTC	T	-70.0451	9.47417	1.4326e-13	Carcass1	CWT	Carcass weight	Slaughter weight
28	28:363057	363057	T	C	-75.8117	9.53318	1.82925e-15	Carcass1	CWT	Carcass weight	Slaughter weight
28	28:363432	363432	C	T	-93.5534	8.0184	1.87177e-31	Carcass1	CWT	Carcass weight	Slaughter weight
28	28:363702	363702	C	T	-92.1454	8.10401	5.87566e-30	Carcass1	CWT	Carcass weight	Slaughter weight
28	28:363787	363787	A	G	-69.9459	10.8732	1.25201e-10	Carcass1	CWT	Carcass weight	Slaughter weight
28	28:363871	363871	C	G	-64.1785	10.9423	4.48732e-09	Carcass1	CWT	Carcass weight	Slaughter weight
28	28:364135	364135	C	T	-76.6565	8.22017	1.10543e-20	Carcass1	CWT	Carcass weight	Slaughter weight
28	28:364200	364200	CTT	C	-83.7553	8.40781	2.24382e-23	Carcass1	CWT	Carcass weight	Slaughter weight
28	28:364486	364486	G	A	-68.9726	9.1885	6.07746e-14	Carcass1	CWT	Carcass weight	Slaughter weight
28	28:365480	365480	A	G	-71.9615	10.4947	7.03601e-12	Carcass1	CWT	Carcass weight	Slaughter weight
28	28:365631	365631	C	T	-72.9839	9.79731	9.37815e-14	Carcass1	CWT	Carcass weight	Slaughter weight
28	28:365729	365729	C	T	-78.5278	9.09576	5.95307e-18	Carcass1	CWT	Carcass weight	Slaughter weight
28	28:365859	365859	G	A	-81.9282	9.05939	1.51792e-19	Carcass1	CWT	Carcass weight	Slaughter weight
28	28:365944	365944	A	G	-89.1718	7.86489	8.51117e-30	Carcass1	CWT	Carcass weight	Slaughter weight
28	28:366044	366044	G	A	-68.825	10.8285	2.0717e-10	Carcass1	CWT	Carcass weight	Slaughter weight
28	28:367336	367336	G	A	-84.2989	8.13009	3.4398e-25	Carcass1	CWT	Carcass weight	Slaughter weight
28	28:367577	367577	T	C	-84.168	8.50201	4.17226e-23	Carcass1	CWT	Carcass weight	Slaughter weight
28	28:367708	367708	C	T	-87.8466	8.36292	8.25351e-26	Carcass1	CWT	Carcass weight	Slaughter weight
28	28:368656	368656	C	T	-87.9046	7.86373	5.19707e-29	Carcass1	CWT	Carcass weight	Slaughter weight
28	28:368692	368692	G	A	-89.0272	7.89476	1.70936e-29	Carcass1	CWT	Carcass weight	Slaughter weight
28	28:369996	369996	G	T	-68.6781	11.379	1.58454e-09	Carcass1	CWT	Carcass weight	Slaughter weight
28	28:370043	370043	G	A	-64.1081	9.21132	3.40989e-12	Carcass1	CWT	Carcass weight	Slaughter weight
28	28:370628	370628	A	G	-62.8438	8.92372	1.89051e-12	Carcass1	CWT	Carcass weight	Slaughter weight
28	28:372262	372262	A	G	-74.3199	13.3727	2.73524e-08	Carcass1	CWT	Carcass weight	Slaughter weight
28	28:372355	372355	T	C	-82.2624	9.72556	2.71149e-17	Carcass1	CWT	Carcass weight	Slaughter weight
28	28:372936	372936	T	C	-74.6419	9.13322	3.01877e-16	Carcass1	CWT	Carcass weight	Slaughter weight
28	28:373010	373010	T	C	88.3166	7.92011	7.08592e-29	Carcass1	CWT	Carcass weight	Slaughter weight
28	28:376016	376016	C	A	-69.2638	9.13659	3.43103e-14	Carcass1	CWT	Carcass weight	Slaughter weight
28	28:376232	376232	C	T	-85.7052	7.88979	1.73346e-27	Carcass1	CWT	Carcass weight	Slaughter weight
28	28:376719	376719	T	A	82.043	8.574	1.08135e-21	Carcass1	CWT	Carcass weight	Slaughter weight
28	28:377806	377806	C	T	-65.124	9.93684	5.60922e-11	Carcass1	CWT	Carcass weight	Slaughter weight
28	28:378352	378352	T	C	-60.6747	9.75995	5.07704e-10	Carcass1	CWT	Carcass weight	Slaughter weight
28	28:378487	378487	A	G	-88.1718	7.8901	5.40487e-29	Carcass1	CWT	Carcass weight	Slaughter weight
28	28:378823	378823	G	T	-82.2075	8.59064	1.075e-21	Carcass1	CWT	Carcass weight	Slaughter weight
28	28:378893	378893	T	G	-76.3179	8.39156	9.49292e-20	Carcass1	CWT	Carcass weight	Slaughter weight
28	28:378959	378959	T	C	-80.0077	8.67883	3.00679e-20	Carcass1	CWT	Carcass weight	Slaughter weight
28	28:379401	379401	T	C	-67.0465	10.7983	5.33272e-10	Carcass1	CWT	Carcass weight	Slaughter weight
28	28:379405	379405	T	C	-64.6264	9.46889	8.78497e-12	Carcass1	CWT	Carcass weight	Slaughter weight
28	28:379693	379693	T	C	-73.9072	8.41152	1.54394e-18	Carcass1	CWT	Carcass weight	Slaughter weight
28	28:379766	379766	A	G	-75.2429	8.21407	5.17838e-20	Carcass1	CWT	Carcass weight	Slaughter weight
28	28:383027	383027	G	A	-65.8594	11.4288	8.28407e-09	Carcass1	CWT	Carcass weight	Slaughter weight
28	28:383378	383378	C	T	-81.5884	8.01452	2.4339e-24	Carcass1	CWT	Carcass weight	Slaughter weight
28	28:384981	384981	G	A	-72.5263	9.4714	1.89735e-14	Carcass1	CWT	Carcass weight	Slaughter weight
28	28:385307	385307	G	A	-79.2018	8.0248	5.63682e-23	Carcass1	CWT	Carcass weight	Slaughter weight
28	28:386138	386138	G	A	-71.3545	8.64802	1.57126e-16	Carcass1	CWT	Carcass weight	Slaughter weight
28	28:386224	386224	G	T	-68.9154	9.52796	4.72587e-13	Carcass1	CWT	Carcass weight	Slaughter weight
28	28:386230	386230	T	TA	-68.2254	12.5042	4.86466e-08	Carcass1	CWT	Carcass weight	Slaughter weight
28	28:386447	386447	A	G	-62.1704	8.86554	2.33938e-12	Carcass1	CWT	Carcass weight	Slaughter weight
28	28:386518	386518	C	T	-74.0712	8.95497	1.3227e-16	Carcass1	CWT	Carcass weight	Slaughter weight
28	28:386523	386523	C	T	-73.6044	9.02779	3.54734e-16	Carcass1	CWT	Carcass weight	Slaughter weight
28	28:386769	386769	C	T	-72.6468	9.50093	2.0687e-14	Carcass1	CWT	Carcass weight	Slaughter weight
28	28:386883	386883	C	T	-65.095	8.65925	5.5878e-14	Carcass1	CWT	Carcass weight	Slaughter weight
28	28:386974	386974	G	T	-62.6462	9.10248	5.8884e-12	Carcass1	CWT	Carcass weight	Slaughter weight
28	28:387041	387041	A	G	-71.3232	8.59735	1.07723e-16	Carcass1	CWT	Carcass weight	Slaughter weight
28	28:387125	387125	T	C	-61.7504	9.15108	1.50022e-11	Carcass1	CWT	Carcass weight	Slaughter weight
28	28:387341	387341	G	A	-68.5318	8.88427	1.22089e-14	Carcass1	CWT	Carcass weight	Slaughter weight
28	28:387489	387489	CTCTGATCCTG	C	-73.5045	8.58187	1.0799e-17	Carcass1	CWT	Carcass weight	Slaughter weight
28	28:388629	388629	T	C	-71.0175	8.3989	2.77734e-17	Carcass1	CWT	Carcass weight	Slaughter weight
28	28:388720	388720	T	A	-68.1895	9.85473	4.53346e-12	Carcass1	CWT	Carcass weight	Slaughter weight
28	28:389060	389060	T	C	-62.7682	10.3981	1.57493e-09	Carcass1	CWT	Carcass weight	Slaughter weight
28	28:390403	390403	G	A	-77.7432	7.96125	1.58803e-22	Carcass1	CWT	Carcass weight	Slaughter weight
28	28:392801	392801	T	C	79.8905	8.14982	1.09582e-22	Carcass1	CWT	Carcass weight	Slaughter weight
28	28:393608	393608	A	C	-48.6768	8.86431	3.98915e-08	Carcass1	CWT	Carcass weight	Slaughter weight
[truncated: 8,102 more rows]
