# Supplementary material for: Cis-eQTLs in seven duck tissues identify novel candidate genes for growth and carcass traits
Source: BMC Genomics. 2024 Apr 30;25:429. doi: 10.1186/s12864-024-10338-7 (PMC11061949; doi:10.1186/s12864-024-10338-7)
Supplement: Supplementary file 18 — Additional file 18: Table S7. The results of GWAS-eQTL colocalization by Coloc in seven tissues. [file 12864_2024_10338_MOESM18_ESM.xlsx]

## Sheet: Sheet1
Tissue	Gene	Traits	Trait abbreviation	Category	SNP_number	Top_SNP_eQTL	Pvalue_eQTL	Top_SNP_GWAS	Pvalue_GWAS	H0	H1	H2	H3	H4
Liver	SRSF4	Jejunum length	JL	Length	35	24:4669051	4.0743e-09	24:4669125	3.38526e-06	0.000883479	0.0124709	0.000308611	0.00337329	0.982964
Liver	GSS	Shank length	SL	Length	188	21:3953502	5.44613e-07	21:3996844	2.91379e-08	0.000810044	0.000145151	0.0167219	0.00201609	0.980307
Liver	SRSF4	Total intestine length	TIL	Length	35	24:4669051	4.0743e-09	24:4669125	4.22733e-06	0.00177906	0.0251127	0.000390763	0.00454771	0.96817
Liver	VTI1B	Average daily gain from 28 day to 56 days	ADG28-56	Growth	355	5:38616975	7.61129e-33	5:38617023	4.55963e-06	1.00671e-26	0.0373394	3.8322e-27	0.0132644	0.949396
Liver	ARG2	Average daily gain from 1 day to 19 days	ADG1-19	Growth	355	5:38616975	4.71459e-19	5:38614883	4.56903e-06	3.59041e-13	0.0404326	1.22228e-13	0.0128177	0.94675
Ovary	IPPK	Neck percentage	NP	Slaughter percantage	489	13:16404580	1.54518e-08	13:16358127	5.99822e-06	0.00975886	0.0474548	0.00133533	0.00555747	0.935894
Liver	DENND2A	Eviscerated percentage	EP	Slaughter percantage	125	1:59954720	6.05638e-08	1:59954720	4.42635e-06	0.0198517	0.0413969	0.00151046	0.00221474	0.935026
Liver	LOC119714045	Breast muscle percentage	BMP	Slaughter percantage	385	28:158836	2.5568e-06	28:158836	3.14014e-08	0.00651693	0.000120491	0.0620764	0.000216656	0.931069
Liver	LOC119714045	Swing weight	SGWT	Slaughter weight	409	28:158836	2.5568e-06	28:158836	8.06264e-30	3.22154e-24	5.9628e-26	0.0696617	0.0003594	0.929979
Muscle	LOC113840004	Average daily gain from 1 day to 28 days	ADG1-28	Growth	475	28:260463	3.17751e-06	28:260463	1.92697e-11	4.7831e-06	1.6494e-07	0.0693978	0.00146397	0.929133
Muscle	NDUFC2	Body weight at 28 days	BW28	Body weight	396	1:203833042	1.38499e-07	1:203833042	7.17304e-06	0.0443649	0.02408	0.00250832	0.000432825	0.928614
Muscle	LOC113840004	Skin subcutaneous fat weight	SFWT	Slaughter weight	915	28:260463	3.17751e-06	28:260463	1.2227e-13	3.48021e-08	1.21664e-09	0.0700882	0.0015218	0.92839
Liver	VTI1B	Average daily gain from 1 day to 19 days	ADG1-19	Growth	355	5:38616975	7.61129e-33	5:38614883	4.56903e-06	1.47532e-26	0.0547205	5.02245e-27	0.0177009	0.927579
Muscle	LOC113840004	Body weight at 28 days	BW28	Body weight	1151	28:260463	3.17751e-06	28:260463	1.28606e-21	6.98844e-16	4.05351e-17	0.0694985	0.00310372	0.927398
Muscle	LOC113840004	Body weight at 19 days	BW19	Body weight	1294	28:260463	2.16503e-06	28:260463	5.27866e-31	2.4447e-25	2.35116e-26	0.0685412	0.00566608	0.925793
Muscle	LOC113840004	Skin and fat thickness	SFT	Breast morphological	1294	28:260463	2.16503e-06	28:260463	4.41133e-31	2.00735e-25	1.93054e-26	0.0685424	0.00566619	0.925791
Muscle	LOC113840004	Neck weight	NWT	Slaughter weight	1294	28:260463	2.16503e-06	28:260463	3.6082e-47	2.11361e-41	2.03274e-42	0.0685426	0.00566622	0.925791
Muscle	LOC113840004	Carcass weight	CWT	Slaughter weight	1294	28:260463	2.16503e-06	28:260463	9.12211e-31	4.11542e-25	3.95795e-26	0.068544	0.00566635	0.92579
Muscle	LOC113840004	Eviscerated weight	EW	Slaughter weight	1294	28:260463	2.16503e-06	28:260463	1.30406e-30	6.02477e-25	5.79425e-26	0.0686234	0.00567407	0.925703
Muscle	LOC113840004	Leg muscle weight	LMWT	Slaughter weight	1294	28:260463	2.16503e-06	28:260463	1.8533e-37	9.32567e-32	8.96885e-33	0.0688265	0.00569383	0.92548
Muscle	LOC113840004	Skeleton without wings weight	SWWW	Slaughter weight	1294	28:260463	2.16503e-06	28:260463	2.28845e-32	1.13335e-26	1.08998e-27	0.0795872	0.00674053	0.913672
Muscle	LOC113840004	Skeleton weight	SKWT	Slaughter weight	1294	28:260463	2.16503e-06	28:260463	7.47973e-34	3.825e-28	3.67865e-29	0.082034	0.00697854	0.910987
Adipose	ELF3	Body weight at 56 days	BW56	Body weight	1637	27:2587053	1.10027e-07	27:2062286	1.10178e-07	0.00917287	0.0122595	0.0342389	0.0448607	0.899468
Muscle	LOC113840004	Body weight at 56 days	BW56	Body weight	1065	28:260463	2.16503e-06	28:260463	1.15328e-12	3.7558e-07	2.74675e-08	0.100268	0.00643963	0.893292
Muscle	LOC113840004	Breast muscle percentage	BMP	Slaughter percantage	446	28:260463	2.16503e-06	28:260463	1.1188e-08	0.00332483	0.00023416	0.109497	0.00683152	0.880112
Muscle	GABPB1	Swing weight	SGWT	Slaughter weight	77	11:12699680	7.58225e-07	11:12699680	5.40325e-06	0.100365	0.0103585	0.0186109	0.00105118	0.869614
Liver	HLCS	Abdominal fat percentage	AFP	Slaughter percantage	192	1:112306327	5.54237e-08	1:112349773	2.47064e-06	0.0541885	0.0885526	0.00985316	0.0152695	0.832136
Muscle	LOC113840004	Total intestine length	TIL	Length	784	28:260463	3.17751e-06	28:260463	4.05521e-10	8.38708e-05	4.83288e-06	0.17099	0.00903305	0.819888
Blood	RUNDC1	Ileum length	IL	Length	400	28:1907088	3.31079e-09	28:1906339	9.86752e-07	0.00194151	0.123091	0.000946729	0.0592076	0.814813
Muscle	SNF8	Breast muscle weight	BMWT	Slaughter weight	196	28:160546	5.11513e-07	28:43012	4.58007e-07	0.0530528	0.0105181	0.10228	0.0194631	0.814686
Muscle	GABPB1	Leg muscle weight	LMWT	Slaughter weight	63	11:12699680	7.58225e-07	11:12699680	1.21171e-05	0.152375	0.0157252	0.0164001	0.000877873	0.814622
Adipose	TACC2	Liver weight	LWT	Slaughter weight	743	6:33064478	9.21937e-07	6:33270669	1.02978e-06	0.131868	0.0164386	0.050845	0.00554298	0.795305
Ovary	RIT1	Feet weight	FWT	Slaughter weight	612	26:2733408	1.14036e-08	26:2645891	5.66568e-06	0.0336032	0.117373	0.0131669	0.0452	0.790657
Muscle	MAP6D1	Shank length	SL	Length	396	9:13899667	9.10874e-12	9:13915250	1.26214e-06	2.53381e-05	0.144567	1.16474e-05	0.0656651	0.789731
Liver	LOC101793645	Neck weight	NWT	Slaughter weight	94	3:48586285	2.79821e-08	3:48586285	6.50761e-05	0.0637301	0.148376	0.000726842	0.000905966	0.786261
Lung	LOC119714053	Neck percentage	NP	Slaughter percantage	243	28:662136	4.95058e-08	28:309531	1.01626e-07	0.00952472	0.050164	0.0267321	0.140017	0.773562
Liver	OTOS	Swing weight	SGWT	Slaughter weight	411	9:18273194	3.57691e-20	9:18273194	0.000115377	2.89709e-13	0.226056	5.58545e-15	0.00358789	0.770356
Liver	CACFD1	Neck percentage	NP	Slaughter percantage	299	18:6754498	8.55419e-10	18:6793051	4.92838e-05	0.00168059	0.23784	7.4004e-05	0.00972253	0.750683
Muscle	NUDT15	Head weight	HDWT	Slaughter weight	145	1:178156357	1.27649e-06	1:178156051	1.31488e-06	0.169538	0.0234076	0.0628054	0.00793504	0.736314
Adipose	VTI1B	Average daily gain from 28 day to 56 days	ADG28-56	Growth	538	5:38616253	3.72167e-07	5:38611178	1.97594e-06	0.0780151	0.0795246	0.0540467	0.0543584	0.734055
Muscle	LOC113840004	Jejunum length	JL	Length	465	28:260463	3.17751e-06	28:134651	2.91405e-09	0.000777193	4.29377e-05	0.253162	0.0132537	0.732764
Adipose	LOC119713076	Eviscerated weight	EW	Slaughter weight	511	18:8033833	7.33156e-07	18:8033833	1.39805e-05	0.219402	0.0284061	0.0230052	0.00225157	0.726935
Adipose	LOC119714005	Gizzard weight	GWT	Slaughter weight	103	28:5185928	3.96631e-05	28:5185928	2.0797e-06	0.208114	0.00358197	0.0967944	0.000975451	0.690535
Adipose	VTI1B	Average daily gain from 1 day to 19 days	ADG1-19	Growth	538	5:38616253	3.72167e-07	5:38611178	3.12715e-06	0.106332	0.108389	0.0578579	0.0583083	0.669113
Liver	LOC119714045	Duodenum length	DL	Length	251	28:158836	2.5568e-06	28:158836	2.18841e-06	0.215596	0.00396475	0.113555	0.00142279	0.665461
Blood	GPR155	Breast muscle percentage	BMP	Slaughter percantage	232	7:22107853	2.17233e-07	7:22063043	7.76113e-06	0.167603	0.104711	0.0455672	0.027814	0.654305
Muscle	ZNF652	Gizzard weight	GWT	Slaughter weight	381	28:19235	4.19818e-05	28:19235	4.22378e-17	4.37002e-11	1.67682e-13	0.347474	0.000681448	0.651844
Muscle	ZNF652	Head weight	HDWT	Slaughter weight	381	28:19235	4.19818e-05	28:19235	1.11013e-39	2.03505e-33	7.80867e-36	0.34853	0.000686557	0.650784
Muscle	LOC113840004	Average daily gain from 1 day to 56 days	ADG1-56	Growth	361	28:260463	3.17751e-06	28:265240	1.51293e-10	0.000158123	5.10944e-06	0.346245	0.0105452	0.643046
Adipose	LOC119713076	Skin subcutaneous fat weight	SFWT	Slaughter weight	403	18:8033833	7.33156e-07	18:8031208	1.61422e-05	0.316995	0.0407589	0.0275321	0.00292826	0.611786
Lung	LOC113840671	Gizzard weight	GWT	Slaughter weight	125	28:5185928	4.81214e-05	28:5185928	2.0797e-06	0.222246	0.00246272	0.171661	0.00129986	0.60233
Muscle	LOC113840004	Body weight at 1 day	BW1	Body weight	361	28:260463	3.17751e-06	28:265240	1.88791e-10	0.000224988	7.27005e-06	0.387579	0.0119236	0.600265
Muscle	LOC113840004	Breast muscle volume	BMV	Breast morphological	1293	28:260463	2.16503e-06	28:161274	1.79175e-12	1.06376e-06	1.02305e-07	0.385754	0.0365216	0.577723
Blood	CEP19	Body weight at 56 days	BW56	Body weight	972	9:14944311	5.22539e-08	9:15446318	4.23815e-07	0.00819967	0.224214	0.00676519	0.184413	0.576408
Muscle	NDE1	Feet weight	FWT	Slaughter weight	72	15:8151616	6.64838e-08	15:8158921	3.62336e-05	0.230509	0.200224	0.00583127	0.0045062	0.55893
Muscle	LOC113840004	Duodenum length	DL	Length	502	28:260463	3.17751e-06	28:246307	4.12141e-07	0.0904476	0.00293282	0.342791	0.010562	0.553266
Liver	LOC101804322	Feet weight	FWT	Slaughter weight	58	15:8279940	2.51814e-09	15:8158921	3.62336e-05	0.0288709	0.422645	0.000429556	0.00574603	0.542309
Adipose	LOC101795547	Breast muscle weight	BMWT	Slaughter weight	226	14:12956877	4.71053e-05	14:12956877	4.09231e-06	0.361621	0.00422694	0.0964141	0.000589823	0.537148
Liver	PPP1R13B	Skin and fat thickness	SFT	Breast morphological	207	5:10873416	9.68074e-15	5:10904413	2.98832e-05	1.39703e-07	0.442274	7.22328e-09	0.0223322	0.535393
Muscle	RUNDC1	Breast muscle volume	BMV	Breast morphological	1280	28:1862572	4.50758e-09	28:1762295	8.83291e-07	0.0162383	0.123255	0.0380949	0.288622	0.53379
Adipose	LOC119713076	Carcass weight	CWT	Slaughter weight	403	18:8033833	7.33156e-07	18:8038930	3.05474e-05	0.388473	0.0499425	0.0264223	0.00286458	0.532298
Liver	PPP1R13B	Body weight at 19 days	BW19	Body weight	207	5:10873416	9.68074e-15	5:10904413	2.94961e-05	1.40687e-07	0.445389	7.49881e-09	0.0232085	0.531402
Spleen	PLA2G4A	Breast muscle volume	BMV	Breast morphological	15	8:15251679	1.66302e-05	8:15251679	2.90299e-06	0.409702	0.00420704	0.0553481	3.76391e-05	0.530705
Liver	ALG5	Shank length	SL	Length	128	1:181714526	1.25738e-09	1:181714485	0.000270609	0.00144157	0.486366	1.92398e-05	0.00598506	0.506188
Muscle	RPS6KC1	Skeleton percentage	SKP	Slaughter percantage	175	3:18446557	3.55534e-05	3:18446557	1.17409e-06	0.30576	0.00140158	0.19667	0.000405757	0.495763
Liver	PPP1R13B	Skeleton weight	SKWT	Slaughter weight	352	5:10873416	9.68074e-15	5:11237434	1.27179e-05	1.28528e-07	0.406896	3.2078e-08	0.101061	0.492043
Muscle	PHYH	Breast muscle thickness	BMT	Breast morphological	70	1:6841426	1.06902e-10	1:6841426	0.000577537	0.00134113	0.507255	1.77232e-06	0.000179118	0.491223
Muscle	SRPRB	Shank length	SL	Length	750	9:15165684	9.91795e-10	9:14926149	4.65352e-05	0.00810995	0.487518	0.000268712	0.0156647	0.488439
Ovary	LOC119718243	Skin subcutaneous fat weight	SFWT	Slaughter weight	405	13:19324158	2.09391e-05	13:19324158	8.97686e-07	0.327429	0.00130911	0.182882	0.000243054	0.488137
Liver	UBE2G2	Swing weight	SGWT	Slaughter weight	893	9:15156704	6.48884e-07	9:14787847	1.74775e-06	0.325155	0.0375494	0.134254	0.0150159	0.488025
Liver	PPP1R13B	Skeleton without wings weight	SWWW	Slaughter weight	352	5:10873416	9.68074e-15	5:11237434	1.10168e-05	1.3148e-07	0.416243	3.28395e-08	0.103484	0.480274
Adipose	LOC101795662	Head percentage	HDP	Slaughter percantage	30	1:207190690	6.39934e-06	1:207187364	2.80824e-06	0.414406	0.0288561	0.0766373	0.0048612	0.475239
Muscle	LOC119717507	Breast muscle percentage	BMP	Slaughter percantage	210	7:6257786	1.1126e-07	7:6257786	0.000215241	0.338032	0.189007	0.00339938	0.00143259	0.468129
Liver	PPP1R13B	Eviscerated weight	EW	Slaughter weight	207	5:10873416	9.68074e-15	5:10788799	2.9264e-05	1.58658e-07	0.502282	9.75071e-09	0.0304017	0.467316
Muscle	SPATA5L1	Neck length	NL	Length	161	11:1790999	2.70521e-07	11:1512577	4.95978e-06	0.324093	0.119175	0.0789666	0.0285882	0.449177
Adipose	LOC119713076	Body weight at 19 days	BW19	Body weight	511	18:8033833	7.33156e-07	18:8038930	1.00197e-05	0.430496	0.0557083	0.0646418	0.00792374	0.44123
Ovary	GTF2H5	Feet percentage	FP	Slaughter percantage	499	3:55528015	3.76276e-06	3:55528015	7.17205e-06	0.519643	0.0149628	0.0269887	0.000339053	0.438066
Liver	FBXO7	Dressed percentage	DP	Slaughter percantage	164	1:56269738	2.16473e-14	1:56269650	0.000777071	3.49668e-07	0.566507	1.53586e-09	0.00205685	0.431435
Liver	LOC119714045	Ileum length	IL	Length	188	28:158836	2.5568e-06	28:43012	1.48793e-09	0.00239666	4.39939e-05	0.559991	0.00985166	0.427717
Muscle	MED1	Breast muscle percentage	BMP	Slaughter percantage	414	28:1115805	5.74877e-09	28:260463	1.1188e-08	0.00108532	0.0163057	0.0349943	0.525327	0.422288
Blood	DNAJC13	Leg muscle percentage	LGMP	Slaughter percantage	1112	2:118677659	3.04945e-06	2:120015105	1.97178e-06	0.220436	0.116016	0.158793	0.0831521	0.421602
Ovary	LOC119718243	Abdominal fat weight	AFWT	Slaughter weight	418	13:19324158	2.09391e-05	13:19324158	1.14117e-06	0.420097	0.00168345	0.156923	0.000207749	0.421088
Adipose	LOC119713076	Skin and fat thickness	SFT	Breast morphological	511	18:8033833	7.33156e-07	18:8038930	1.09937e-05	0.452668	0.0585775	0.0643844	0.00791521	0.416455
Muscle	LOC119713317	Duodenum length	DL	Length	65	21:14062008	1.45419e-08	21:14066958	0.000172519	0.173324	0.413906	0.0015985	0.00340954	0.407762
Muscle	PPP1R9B	Heart weight	HTWT	Slaughter weight	1378	28:1690985	6.78361e-06	28:1691259	4.8695e-08	0.0436141	0.000789293	0.539749	0.00936146	0.406486
Muscle	LOC113840004	Ileum length	IL	Length	385	28:260463	3.17751e-06	28:43012	1.48793e-09	0.00181282	5.86466e-05	0.575235	0.0182047	0.404689
Lung	LOC119714045	Breast muscle percentage	BMP	Slaughter percantage	640	28:158836	3.24273e-05	28:260463	1.1188e-08	0.0178808	0.000139474	0.57779	0.0041068	0.400083
Liver	IGF2BP1	Heart weight	HTWT	Slaughter weight	274	28:43012	0.000127156	28:43012	6.2268e-16	1.76507e-09	3.50221e-12	0.705394	0.00110613	0.4935
Liver	IGF2BP1	Neck length	NL	Length	297	28:43012	0.000127156	28:43012	9.7742e-35	3.81611e-28	7.77256e-31	0.706756	0.00114741	0.492097
Liver	IGF2BP1	Skeleton weight	SKWT	Slaughter weight	297	28:43012	0.000127156	28:43012	1.60641e-30	7.15946e-24	1.45822e-26	0.706975	0.00114807	0.491876
Liver	IGF2BP1	Eviscerated weight	EW	Slaughter weight	297	28:43012	0.000127156	28:43012	9.94559e-28	3.90039e-21	7.94422e-24	0.710671	0.00115931	0.48817
